# Supplementary material for: Characterization of Almond Scion/Rootstock Communication in Cultivar and Rootstock Tissues through an RNA-Seq Approach
Source: Plants (Basel). 2023 Dec 15;12(24):4166. doi: 10.3390/plants12244166 (PMC10747828; doi:10.3390/plants12244166)
Supplement: Supplementary file 1 [file plants-12-04166-s001.zip]

Archive with 1 entries (1 files):
- plants-2751999-supplementary.xlsx
