# Supplementary material for: Characterization of Almond Scion/Rootstock Communication in Cultivar and Rootstock Tissues through an RNA-Seq Approach
Source: Plants (Basel). 2023 Dec 15;12(24):4166. doi: 10.3390/plants12244166 (PMC10747828; doi:10.3390/plants12244166)
Supplement: Supplementary file 1 [file plants-12-04166-s001.zip › plants-2751999-supplementary.xlsx]

## Sheet: S1_Isabelona
GeneID	ISAG8S1	ISAG8S2	ISAG8S3	ISAGNS1	ISAGNS2	ISAGNS3	logFC	logCPM	F	PValue	FDR
Prudul26A000001	5154	2978	11303	9630	7071	4346	-0.383717	6.51354	0.892891	0.356856	0.757461
Prudul26A000002	27	40	17	6	16	6	1.21585	-1.24337	4.51276	0.0460238	0.299992
Prudul26A000003	14	3	3	3	2	2	1.11954	-3.12724	1.49725	0.235015	0.637872
Prudul26A000004	1552	1660	969	2114	914	840	-0.0990285	3.96535	0.206865	0.65403	1
Prudul26A000005	2105	1662	2276	1955	1169	1182	0.19034	4.83576	2.5128	0.128276	0.486959
Prudul26A000007	3681	3078	3742	4811	2868	1958	-0.118321	5.89149	0.506149	0.484852	0.87369
Prudul26A000009	14639	9159	9246	15348	8813	5157	-0.0614982	7.6697	0.178058	0.677453	1
Prudul26A000010	642	474	391	440	351	197	0.324015	2.78142	3.087	0.0938917	0.421445
Prudul26A000011	1853	1493	2061	2023	1388	1157	-0.05283	4.67419	0.257309	0.617404	0.976906
Prudul26A000012	0	0	0	0	0	0	0	-4.66683	0	1	1
Prudul26A000013	69	50	90	53	21	18	0.975293	-0.0738728	11.5005	0.00283336	0.085234
Prudul26A000014	15482	13339	6939	8613	6975	4311	0.551711	6.93369	4.82916	0.0399325	0.280066
Prudul26A000015	0	0	0	0	0	0	0	-4.78464	0	1	1
Prudul26A000017	238	273	220	293	201	167	-0.136861	1.67254	0.241978	0.628023	0.985852
Prudul26A000018	0	0	57	0	0	68	-0.936197	-1.83778	0.181419	0.676554	1
Prudul26A000020	34258	24483	26249	46313	20315	13173	-0.0936892	8.75152	0.407089	0.530535	0.912348
Prudul26A000021	161	99	150	150	92	44	0.294159	1.42662	1.49584	0.235227	0.63819
Prudul26A000023	5690	4754	5050	5662	3405	2722	0.12811	6.37792	2.41218	0.135742	0.498103
Prudul26A000024	0	0	0	0	0	0	0	-4.78464	0	1	1
Prudul26A000026	5464	4012	4704	6989	3933	3303	-0.270269	6.13784	8.65303	0.00794315	0.13274
Prudul26A000029	16207	11543	13718	16254	10680	6508	0.0548178	7.40518	0.105437	0.7487	1
Prudul26A000030	14469	12802	14510	15470	9198	7441	0.118055	7.42477	1.39411	0.251271	0.65821
Prudul26A000031	0	0	0	0	0	0	0	-4.64201	0	1	1
Prudul26A000032	2613	1903	2308	2511	1806	1380	-0.0396372	5.05391	0.207241	0.653738	1
Prudul26A000033	9576	8016	9390	8815	7032	5385	0.0329068	6.97696	0.107482	0.746364	1
Prudul26A000034	155	146	131	213	99	61	0.0280636	1.54547	0.00777644	0.930589	1
Prudul26A000035	1041	956	909	841	644	1311	-0.39414	3.37256	0.540496	0.47138	0.862612
Prudul26A000036	18980	14791	16860	18580	10977	10880	0.0278152	7.47064	0.0106853	0.918705	1
Prudul26A000037	3754	3093	1135	2888	1595	1414	0.16316	4.75978	0.270961	0.608624	0.972139
Prudul26A000038	1861	1880	2741	2544	915	1116	0.29016	4.66973	2.9033	0.103556	0.441218
Prudul26A000039	3556	2861	4830	3901	2417	2216	0.110465	5.49755	0.780134	0.387371	0.784251
Prudul26A000040	303	206	241	278	171	127	0.109612	2.27212	0.344371	0.563743	0.939017
Prudul26A000041	428	291	124	190	127	106	0.683059	2.97577	6.87685	0.0161353	0.183115
Prudul26A000042	1151	784	607	886	639	372	0.146101	3.96172	0.593242	0.44998	0.844149
Prudul26A000043	1167	1152	1235	839	746	614	0.359442	4.16333	4.58878	0.0443955	0.295141
Prudul26A000046	0	0	0	0	0	0	0	-4.75507	0	1	1
Prudul26A000048	1453	1185	1725	2798	1611	1062	-0.556901	4.70521	8.26827	0.00921685	0.141948
Prudul26A000049	0	2	0	0	0	0	2.42418	-4.69717	1.6006	0.239633	0.643969
Prudul26A000050	0	2	0	0	0	1	0.515552	-4.63986	0.0954969	0.762417	1
Prudul26A000052	1989	2189	1487	1934	663	723	0.584059	4.24286	6.93625	0.0157421	0.180701
Prudul26A000053	66	45	10	37	5	9	1.09001	-0.833958	4.39479	0.0486865	0.308211
Prudul26A000054	3	4	16	3	0	1	2.20167	-0.826675	5.13016	0.0345218	0.261136
Prudul26A000055	2	0	2	0	0	0	3.2308	-2.76803	5.76881	0.0282155	0.238802
Prudul26A000057	815	675	1160	1023	601	452	0.103303	3.70618	0.359009	0.555641	0.932412
Prudul26A000058	0	0	0	0	0	0	0	-4.78464	0	1	1
Prudul26A000060	789	473	593	867	510	339	-0.142009	3.80418	1.24458	0.277536	0.684018
Prudul26A000061	0	0	0	0	0	0	0	-4.7553	0	1	1
Prudul26A000062	468	382	544	430	530	244	-0.114425	3.02951	0.20758	0.653474	1
Prudul26A000063	0	0	0	0	0	0	0	-4.78464	0	1	1
Prudul26A000064	0	0	1	0	0	0	1.64935	-4.7555	0.944238	0.366266	0.764287
Prudul26A000065	15	13	7	18	7	11	-0.320128	-3.14088	0.086998	0.771721	1
Prudul26A000066	0	0	0	0	0	0	0	-4.39207	0	1	1
Prudul26A000067	3881	4903	4480	5233	3013	2854	-0.00481759	5.59895	0.00082813	0.977321	1
Prudul26A000068	5975	5034	6180	4545	3148	2362	0.490746	6.16081	16.4051	0.000602859	0.0473158
Prudul26A000069	726	665	657	1070	588	407	-0.238159	3.56059	3.22562	0.0872929	0.407026
Prudul26A000070	2737	2230	3184	3002	1670	1470	0.145954	5.32121	1.54571	0.227842	0.627918
Prudul26A000071	303	232	531	231	136	85	1.00913	2.01507	17.3801	0.000455544	0.0434335
Prudul26A000072	0	0	0	0	0	0	0	-4.78464	0	1	1
Prudul26A000073	2	0	0	0	0	0	2.35932	-4.61563	1.69327	0.221157	0.6203
Prudul26A000074	0	0	0	0	0	0	0	-4.78464	0	1	1
Prudul26A000075	1113	990	574	819	868	456	0.00156515	3.26389	3.651e-05	0.995238	1
Prudul26A000076	0	0	0	0	0	0	0	-4.75459	0	1	1
Prudul26A000077	835	496	853	1006	507	383	-0.0313101	2.22317	0.00667684	0.935671	1
Prudul26A000078	21730	19874	14811	15788	11188	6805	0.479144	7.88188	3.41604	0.0792707	0.388439
Prudul26A000079	16	21	11	15	22	0	0.145452	-1.54732	0.0462026	0.831938	1
Prudul26A000080	708	667	1094	620	382	347	0.593774	3.69864	14.158	0.00118788	0.0589448
Prudul26A000081	108	87	70	74	52	53	0.234654	0.0374191	0.367265	0.551171	0.928553
Prudul26A000082	20423	14722	20699	21753	13405	9743	0.0522153	8.11607	0.30036	0.589593	0.95754
Prudul26A000083	1269	1137	1487	1133	805	618	0.320198	4.12339	8.24015	0.00931851	0.142378
Prudul26A000084	1315	717	1512	1124	608	495	0.410023	4.20408	5.71079	0.0265942	0.23238
Prudul26A000085	2	0	0	2	1	2	-1.47332	-4.2832	1.08664	0.314357	0.717909
Prudul26A000086	66	77	71	107	64	55	-0.338673	1.26115	0.960491	0.338522	0.74065
Prudul26A000087	1126	911	720	890	417	436	0.40125	3.482	4.91141	0.0381764	0.272844
Prudul26A000088	2	0	3	12	0	0	-1.19984	-3.97521	0.973733	0.335289	0.738086
Prudul26A000089	289	243	337	525	260	184	-0.367189	2.16734	3.22994	0.0870964	0.406543
Prudul26A000091	3419	2328	1813	3081	2200	1284	-0.0706202	5.49118	0.201158	0.658506	1
Prudul26A000094	2955	2753	3795	4021	2091	1907	-0.00287206	5.40703	0.000419165	0.983864	1
Prudul26A000095	0	0	1	1	3	0	-1.87817	-4.21745	1.67837	0.209582	0.607188
Prudul26A000096	0	0	0	0	0	0	0	-3.84448	0	1	1
Prudul26A000098	2	2	0	12	2	0	-1.75033	-2.91153	1.93028	0.17968	0.568999
Prudul26A000099	1868	1663	2427	2122	1331	1021	0.150974	4.40657	1.38205	0.253266	0.660112
Prudul26A000100	349	282	371	370	237	232	-0.049015	3.0477	0.093174	0.763267	1
Prudul26A000101	3855	2679	4668	4398	2824	1719	0.0781504	5.90765	0.227859	0.638181	0.99418
Prudul26A000102	2550	2035	1052	2066	1029	876	0.258212	4.3728	0.998912	0.329442	0.734502
Prudul26A000103	5	3	2	7	10	4	-1.33868	2.80396	5.24914	0.0327012	0.254104
Prudul26A000104	6226	4724	3091	5649	4448	2849	-0.181797	6.09184	0.925248	0.347343	0.748946
Prudul26A000105	0	0	0	0	0	0	0	-4.7549	0	1	1
Prudul26A000106	9	8	6	13	6	3	-0.145939	0.0215998	0.0568504	0.813919	1
Prudul26A000107	0	0	0	0	0	0	0	-4.78464	0	1	1
Prudul26A000108	500	362	293	505	357	197	-0.137235	2.8901	0.476507	0.497773	0.886285
Prudul26A000109	0	0	0	0	0	0	0	-4.78464	0	1	1
Prudul26A000110	162	226	94	223	97	86	0.0487428	2.35553	0.0360803	0.851223	1
Prudul26A000111	0	0	0	0	0	0	0	-4.78464	0	1	1
Prudul26A000112	529	1112	115	304	15	552	0.575883	1.59045	0.173253	0.682271	1
Prudul26A000113	0	0	0	0	0	0	0	-4.78464	0	1	1
Prudul26A000114	748	703	1501	783	370	388	0.692902	2.92272	7.99474	0.0102606	0.147603
Prudul26A000115	88	39	56	73	48	40	-0.130646	0.315664	0.161593	0.691867	1
Prudul26A000116	2815	1745	2427	3627	1848	1165	-0.142345	5.0901	0.748416	0.397019	0.794071
Prudul26A000118	58	41	53	34	62	29	-0.10403	-0.890378	0.0273109	0.870363	1
Prudul26A000120	8352	6620	4478	13481	6173	4867	-0.551584	6.75261	4.81159	0.0403115	0.281348
Prudul26A000121	487	567	347	479	372	263	0.0462972	2.47872	0.056257	0.814874	1
Prudul26A000122	3	0	1	0	0	0	3.22447	-1.54001	0.512255	0.484186	0.87313
Prudul26A000125	4821	4069	3610	5016	3501	2338	-0.0688876	6.03095	0.461187	0.504688	0.892019
Prudul26A000126	0	2	4	0	1	0	1.94202	-4.5121	1.46818	0.248148	0.654145
Prudul26A000129	2061	1568	1485	1675	1150	786	0.224557	4.73237	3.72158	0.067715	0.360332
Prudul26A000130	868	738	1182	1122	687	549	-0.0226938	3.67377	0.0273268	0.870326	1
Prudul26A000131	5466	5794	3408	6220	3256	2536	0.0614597	5.52615	0.0422134	0.839378	1
Prudul26A000132	0	0	0	0	0	0	0	-4.78464	0	1	1
Prudul26A000134	0	0	0	0	0	0	0	-0.840768	0	1	1
Prudul26A000137	8426	6569	7379	7472	5015	3138	0.259259	6.4164	6.92021	0.0158473	0.181024
Prudul26A000139	3882	2925	3105	3828	2781	1873	-0.0606442	5.53725	0.53954	0.470967	0.862399
Prudul26A000140	0	0	0	0	0	0	0	-4.75431	0	1	1
Prudul26A000141	0	0	0	0	0	0	0	-4.78464	0	1	1
Prudul26A000142	364	286	186	271	259	152	-0.0261237	2.44431	0.0134612	0.908767	1
Prudul26A000143	1	0	2	6	2	0	-1.42252	-3.56922	1.42005	0.248507	0.654395
Prudul26A000146	1565	1635	1559	1590	904	775	0.287476	4.21152	6.69775	0.0173887	0.189545
Prudul26A000147	1801	2167	4126	5710	2574	2528	-0.63422	5.3319	3.50681	0.0766708	0.382915
Prudul26A000148	7215	5260	3186	5761	5839	4418	-0.400665	6.5523	2.04944	0.168098	0.552779
Prudul26A000149	0	0	0	1	0	0	-1.78111	-4.7562	1.30449	0.29408	0.699421
Prudul26A000150	24	12	9	19	10	10	-0.0934018	-2.3523	0.0364599	0.850453	1
Prudul26A000151	284	256	156	263	74	219	-0.00564204	2.08733	0.000120659	0.991346	1
Prudul26A000152	3731	3169	2620	2854	2113	1293	0.331622	5.43799	8.15612	0.00962977	0.144378
Prudul26A000153	0	0	0	0	0	0	0	-3.41059	0	1	1
Prudul26A000155	756	748	1014	1326	541	644	-0.232511	4.01071	1.4687	0.239375	0.64376
Prudul26A000156	1054	835	931	1060	668	457	0.11053	4.08998	0.982339	0.333211	0.736765
Prudul26A000157	0	0	0	0	0	0	0	-4.78464	0	1	1
Prudul26A000158	10	4	8	7	16	3	-0.592216	-2.82912	0.455523	0.507288	0.89381
Prudul26A000159	1468	1264	1545	1958	1148	903	-0.162767	4.54047	2.22768	0.150833	0.523353
Prudul26A000161	0	0	0	0	0	0	0	-4.78464	0	1	1
Prudul26A000162	0	3	6	11	0	10	-1.44838	-3.74299	1.66226	0.213238	0.610873
Prudul26A000163	0	0	1	0	0	0	1.64935	-4.7555	0.944238	0.366266	0.764287
Prudul26A000164	105	82	98	124	89	54	-0.17332	-0.352364	0.248863	0.623203	0.982106
Prudul26A000165	0	0	0	0	0	0	0	-4.78464	0	1	1
Prudul26A000166	8095	6099	5033	6913	5658	3373	-0.0252904	6.75874	0.0307146	0.862603	1
Prudul26A000167	8486	5534	5107	9384	6411	3535	-0.274803	6.88772	2.75606	0.112152	0.456782
Prudul26A000168	0	0	0	4	0	0	-3.34847	-3.87455	2.6693	0.121304	0.474549
Prudul26A000170	14	14	22	11	4	2	1.3752	-2.362	3.39005	0.0801534	0.39043
Prudul26A000171	0	0	0	0	0	0	0	-4.53727	0	1	1
Prudul26A000172	62	59	56	111	49	78	-0.729148	-0.144548	7.37824	0.0131316	0.166884
Prudul26A000173	3310	2143	1847	2855	1876	1075	0.0721309	5.40098	0.268179	0.610116	0.972548
Prudul26A000174	1314	1114	1296	1477	659	613	0.211213	3.68929	2.56109	0.124867	0.481345
Prudul26A000175	177	183	233	323	102	116	-0.0453947	1.54627	0.0277418	0.869354	1
Prudul26A000176	470	610	609	1924	609	610	-1.04585	5.9725	4.27191	0.0534989	0.321548
Prudul26A000177	0	0	0	2	0	0	-2.5247	-4.34859	1.54959	0.233022	0.635453
Prudul26A000178	1301	919	1126	2254	882	569	-0.309246	3.91672	2.595	0.122537	0.477301
Prudul26A000179	13195	12042	12993	16070	10025	8845	-0.152492	7.67035	2.09306	0.163132	0.543686
Prudul26A000180	23	29	34	32	16	11	0.339659	-1.79683	0.223853	0.641133	0.996254
Prudul26A000181	0	0	0	0	0	0	0	-4.78464	0	1	1
Prudul26A000182	0	0	0	0	0	0	0	-4.75459	0	1	1
Prudul26A000183	0	0	0	0	0	0	0	-4.72457	0	1	1
Prudul26A000184	0	0	0	0	0	0	0	-4.78464	0	1	1
Prudul26A000185	62	54	101	80	59	16	0.29053	-0.346253	0.631522	0.435929	0.830522
Prudul26A000186	0	0	0	0	0	0	0	-4.69659	0	1	1
Prudul26A000187	2565	2253	2923	3051	1579	1505	0.0786803	4.93225	0.408366	0.529897	0.911848
Prudul26A000188	0	0	0	0	0	0	0	-4.75431	0	1	1
Prudul26A000189	0	0	0	0	0	0	0	-4.78464	0	1	1
Prudul26A000191	7273	5744	4380	9721	8064	5245	-0.711255	7.12765	12.1445	0.00227819	0.0766642
Prudul26A000192	2179	1934	3480	2448	1229	1158	0.40601	4.99809	6.08199	0.0226077	0.214452
Prudul26A000193	2	3	8	3	1	2	0.816202	-3.1647	0.563597	0.462288	0.85484
Prudul26A000194	228	182	242	215	203	151	-0.140828	2.19929	0.536876	0.47205	0.863335
Prudul26A000195	91	138	134	146	98	45	0.130721	0.625802	0.111294	0.742074	1
Prudul26A000196	0	0	1	0	2	0	-1.03177	-4.56048	0.384395	0.546451	0.924563
Prudul26A000197	1	7	1	0	2	2	0.775319	-1.53356	0.784203	0.386159	0.78356
Prudul26A000198	2696	2125	2430	2773	1866	1563	-0.0710452	5.44197	0.622717	0.439098	0.833506
Prudul26A000200	717	905	807	1254	710	416	-0.166731	2.92237	0.406173	0.530993	0.912712
Prudul26A000202	75	91	91	118	80	66	-0.313697	1.20763	2.03736	0.168576	0.553846
Prudul26A000203	10605	7430	6081	13410	12634	6970	-0.769114	7.49519	10.7036	0.00374902	0.0963349
Prudul26A000207	4981	4234	3862	4895	3004	2413	0.0713265	5.87339	0.775722	0.388692	0.785491
Prudul26A000208	0	0	0	0	0	0	0	-4.78464	0	1	1
Prudul26A000209	0	0	0	0	0	0	0	-4.78464	0	1	1
Prudul26A000210	1392	1366	1788	1753	957	755	0.156144	4.08047	1.35373	0.258031	0.665603
Prudul26A000211	2724	3203	2088	1616	1382	1269	0.573515	5.09613	7.39379	0.0130489	0.166591
Prudul26A000212	10	0	0	4	0	2	0.399715	-3.40337	0.0847607	0.774588	1
Prudul26A000214	15529	13109	15607	15254	9876	8153	0.127553	7.51035	1.20045	0.285974	0.692665
Prudul26A000215	0	0	0	0	0	0	0	-4.69702	0	1	1
Prudul26A000216	0	0	0	0	0	0	0	-4.67137	0	1	1
Prudul26A000217	2750	1960	1439	2257	2203	1521	-0.308901	5.40073	2.21648	0.151818	0.525034
Prudul26A000221	1643	1582	1444	1935	1106	850	0.017895	4.82406	0.0166377	0.898629	1
Prudul26A000222	4633	3648	2968	3866	2335	1868	0.206124	5.77721	3.83575	0.063958	0.350563
Prudul26A000223	172	85	190	271	178	53	-0.365284	1.22927	1.03303	0.32133	0.725683
Prudul26A000224	10779	7800	7735	12401	8568	5751	-0.300644	6.98666	5.26893	0.032409	0.253403
Prudul26A000225	1514	1113	1304	1464	935	795	0.00762303	4.41249	0.00602612	0.938879	1
Prudul26A000226	149	743	39	4	14	55	3.15707	0.917936	4.20925	0.0551863	0.326517
Prudul26A000227	1057	1120	917	1009	657	574	0.182615	3.38095	1.0106	0.326514	0.731465
Prudul26A000228	0	0	3	0	0	0	2.89267	-2.33992	1.3317	0.263278	0.670315
Prudul26A000229	0	0	0	0	0	0	0	-4.78464	0	1	1
Prudul26A000230	0	0	4	5	1	0	-0.65928	-2.23755	0.288452	0.597636	0.963723
Prudul26A000231	583	518	930	908	452	836	-0.464724	3.25458	0.078679	0.782387	1
Prudul26A000232	760	679	976	958	524	401	0.123124	3.52907	0.426863	0.520815	0.904677
Prudul26A000233	3163	2793	3576	3439	2100	1783	0.107863	5.13144	1.04117	0.319477	0.724462
Prudul26A000234	0	0	0	0	0	0	0	-4.78464	0	1	1
Prudul26A000235	2	0	0	0	0	0	2.35931	-4.61606	1.62857	0.225215	0.625051
Prudul26A000236	970	752	884	911	695	478	0.0282521	3.72626	0.0509675	0.82363	1
Prudul26A000237	0	0	0	0	0	0	0	-4.66962	0	1	1
Prudul26A000239	7585	7872	5106	5847	3855	2957	0.429393	6.73473	6.31883	0.0204166	0.203775
Prudul26A000240	1431	1292	1972	1754	977	746	0.195563	4.6231	2.25093	0.148824	0.519887
Prudul26A000241	1	0	0	0	0	0	1.62544	-4.55939	0.768781	0.397212	0.794248
Prudul26A000242	0	0	0	0	0	0	0	-4.66942	0	1	1
Prudul26A000243	15677	11314	6807	7881	3729	3343	0.927761	6.97698	5.54161	0.0296894	0.24395
Prudul26A000244	0	0	0	0	0	0	0	-4.78464	0	1	1
Prudul26A000245	0	0	0	0	0	0	0	-4.78464	0	1	1
Prudul26A000246	9188	8522	12052	10460	4977	5237	0.274662	6.81143	2.88838	0.104391	0.442985
Prudul26A000247	62580	49981	76884	98050	73432	58388	-0.584607	9.61036	10.5	0.00401747	0.0986313
Prudul26A000248	35	16	31	18	12	6	0.917971	-1.52612	3.05721	0.0953847	0.42444
Prudul26A000250	1471	1291	1857	2725	1054	788	-0.148241	4.41003	0.71654	0.407083	0.803533
Prudul26A000251	4	0	0	0	0	0	3.1951	-4.41906	2.33807	0.15127	0.523942
Prudul26A000252	358	265	294	387	219	184	-0.0523077	2.10078	0.0727924	0.790019	1
Prudul26A000253	4	1	1	10	1	6	-1.7055	-3.03756	2.71908	0.114442	0.460606
Prudul26A000254	223	192	155	261	184	169	-0.422518	2.18132	4.54486	0.045328	0.298031
Prudul26A000255	2100	1706	1969	2714	1502	1290	-0.191616	5.10583	2.66646	0.117795	0.467548
Prudul26A000256	2662	1752	1750	2599	1504	970	0.0359451	5.21795	0.0811819	0.778569	1
Prudul26A000257	2	8	4	1	2	0	1.85341	-2.67624	3.21475	0.0877905	0.408369
Prudul26A000258	75531	60778	82815	158014	52579	52006	-0.43618	10.0744	3.69903	0.0684867	0.362528
Prudul26A000259	0	0	0	0	0	0	0	-4.78464	0	1	1
Prudul26A000260	297	289	344	257	135	199	0.331817	1.95394	2.28049	0.146316	0.516761
Prudul26A000261	0	0	0	0	0	0	0	-4.75507	0	1	1
Prudul26A000262	9	14	8	33	8	30	-1.49435	-0.447971	2.18842	0.154869	0.530363
Prudul26A000263	47	39	60	123	43	13	-0.373367	-0.476709	0.414939	0.526637	0.909287
Prudul26A000265	7018	7948	2387	1569	1113	1854	1.53651	5.14032	6.45394	0.0206314	0.204379
Prudul26A000268	844	646	770	1115	584	470	-0.184314	3.27394	1.08128	0.310556	0.714903
Prudul26A000269	146	172	131	308	250	153	-0.935939	0.794104	5.34758	0.0312766	0.250324
Prudul26A000270	2	2	0	0	0	0	3.24674	-3.75048	2.71803	0.1208	0.47388
Prudul26A000271	4	6	6	0	0	0	5.14974	-3.99862	6.99215	0.0173865	0.189545
Prudul26A000272	310	190	59	150	90	117	0.281551	0.319417	0.455003	0.507528	0.893883
Prudul26A000275	7261	4524	4127	6011	4584	2901	-0.0619356	6.40871	0.136124	0.715959	1
Prudul26A000276	1463	1199	4323	1375	808	642	1.05831	4.54711	11.4183	0.00307571	0.0884889
Prudul26A000278	3458	2730	3960	3538	2320	1686	0.158267	5.45859	2.45976	0.132149	0.493433
Prudul26A000281	1400	866	942	1047	883	472	0.121387	3.85008	0.561039	0.462376	0.85484
Prudul26A000282	276	313	539	373	267	235	0.0727614	2.64706	0.0750537	0.786865	1
Prudul26A000283	475	478	298	470	251	207	0.188701	2.34678	0.676358	0.420335	0.816044
Prudul26A000284	52	47	15	39	15	36	-0.00776543	-0.626035	0.00022979	0.988052	1
Prudul26A000285	10	4	12	0	2	0	3.12487	-3.46081	7.91812	0.010576	0.149918
Prudul26A000286	11	10	6	21	10	5	-0.600814	-1.63552	1.76007	0.199249	0.593713
Prudul26A000287	0	0	0	0	0	0	0	-4.78464	0	1	1
Prudul26A000288	1067	840	997	1351	835	533	-0.149737	3.83604	1.19338	0.287358	0.694052
Prudul26A000290	5590	4847	4584	6802	3775	3048	-0.110154	6.19273	1.39906	0.250458	0.657354
Prudul26A000291	8	0	0	8	0	4	-0.838495	-3.33198	0.455164	0.508264	0.894362
Prudul26A000292	8067	6885	5829	11913	5912	4632	-0.338209	6.44646	2.67342	0.117345	0.466695
Prudul26A000293	0	0	0	0	0	0	0	-4.31972	0	1	1
Prudul26A000294	2	4	0	0	0	0	3.80203	-4.53832	3.83742	0.0773613	0.383883
Prudul26A000295	2290	2199	2053	2189	1489	1415	0.0532727	4.91056	0.264305	0.612692	0.974306
Prudul26A000296	0	0	0	0	0	0	0	-4.78464	0	1	1
Prudul26A000297	1015	655	933	902	649	514	0.0252703	3.55591	0.0375502	0.848262	1
Prudul26A000298	0	0	0	0	0	0	0	-4.78464	0	1	1
Prudul26A000299	919	684	643	987	641	469	-0.177889	3.42154	1.95422	0.177121	0.565598
Prudul26A000301	2320	1890	973	3341	2822	3056	-1.21181	5.8077	11.8222	0.00278891	0.0842719
Prudul26A000302	120	149	86	55	40	53	0.91098	0.640145	2.77963	0.110721	0.454434
Prudul26A000303	2	0	1	0	0	0	2.85813	-4.21226	1.42068	0.250215	0.657018
Prudul26A000304	69	38	12	11	26	18	0.640855	-1.59594	0.580515	0.454813	0.848202
Prudul26A000305	14	0	9	5	1	2	1.20249	-3.55843	0.79587	0.385204	0.782588
Prudul26A000306	0	0	0	2	0	0	-2.52147	-4.61734	2.5081	0.134915	0.497436
Prudul26A000307	4694	3270	3246	3937	3228	2331	-0.0825153	5.99967	0.381311	0.543721	0.922817
Prudul26A000308	5211	4308	3014	4435	2827	2409	0.083002	6.02146	0.443177	0.513037	0.897594
Prudul26A000309	0	0	0	0	0	0	0	-4.78464	0	1	1
Prudul26A000311	2400	1693	1542	1921	1261	866	0.202869	4.9376	3.24396	0.086461	0.405041
Prudul26A000312	1257	1146	1308	1590	926	844	-0.129675	4.1788	1.16661	0.292679	0.699421
Prudul26A000315	140	132	182	206	180	100	-0.379935	0.993144	2.25761	0.148253	0.518741
Prudul26A000316	1887	1460	1371	1685	1161	893	0.0429791	4.75749	0.0845195	0.774193	1
Prudul26A000317	232852	179892	131169	258247	195407	147674	-0.455674	11.0186	7.39561	0.0130393	0.166591
Prudul26A000318	4789	3035	3484	4404	4216	2510	-0.306047	6.27368	1.49511	0.235801	0.63889
Prudul26A000319	370	250	237	267	162	134	0.320401	1.5894	3.41705	0.0790468	0.387834
Prudul26A000320	0	0	1	0	0	0	1.64921	-4.46303	0.684301	0.421571	0.817215
Prudul26A000321	10807	8990	17868	38254	16226	16134	-1.12671	7.11118	15.2619	0.000904293	0.0539519
Prudul26A000322	1006	727	829	1118	670	399	-0.00767367	3.9499	0.00388194	0.950925	1
Prudul26A000323	583	327	260	389	393	276	-0.223233	2.74044	0.4668	0.502135	0.8896
Prudul26A000324	4	4	2	0	0	1	2.57269	-4.39548	2.78444	0.12486	0.481345
Prudul26A000325	0	0	0	0	0	0	0	-4.72525	0	1	1
Prudul26A000327	1622	1591	1766	1969	1057	974	0.0606325	4.69616	0.416571	0.525833	0.908608
Prudul26A000328	0	0	0	0	0	0	0	-4.78464	0	1	1
Prudul26A000329	3319	2916	2604	4749	1892	1526	-0.070189	4.76503	0.147043	0.705337	1
Prudul26A000330	5361	4462	5739	6563	3315	2898	0.0424548	5.91594	0.0810148	0.778791	1
Prudul26A000331	2210	1734	1408	2221	1544	1058	-0.12985	4.88092	1.56369	0.225253	0.625051
Prudul26A000332	2189	1673	1528	1891	1247	845	0.167506	4.61496	0.730577	0.402604	0.799885
Prudul26A000333	0	0	1	0	0	0	1.64935	-4.7555	0.944238	0.366266	0.764287
Prudul26A000334	0	0	0	0	0	0	0	-4.78464	0	1	1
Prudul26A000335	9358	7472	10037	9681	6877	5249	0.00939591	6.88038	0.0113336	0.916256	1
Prudul26A000336	10	2	12	2	10	0	0.610866	-2.59456	0.317435	0.579283	0.950557
Prudul26A000337	24	20	20	8	0	14	1.11419	-2.06612	2.49022	0.129908	0.48996
Prudul26A000338	109	107	126	110	87	55	0.16171	0.607893	0.487305	0.492998	0.881089
Prudul26A000339	553	393	976	730	317	310	0.274523	3.2217	1.06352	0.314463	0.71793
Prudul26A000341	0	1	0	0	0	0	1.66168	-4.58693	0.892572	0.360323	0.761664
Prudul26A000342	3157	2495	1585	3095	3866	2041	-0.668384	5.66491	7.12304	0.0148433	0.17614
Prudul26A000343	14033	10007	8441	15227	9366	6399	-0.19345	7.33667	2.92966	0.1021	0.437575
Prudul26A000344	1	0	0	0	0	0	1.62519	-4.72757	1.03838	0.336521	0.739067
Prudul26A000345	0	2	0	6	0	1	-1.68452	-4.12314	1.22318	0.281586	0.687978
Prudul26A000346	5129	4680	3529	6774	3397	2838	-0.198534	6.05389	1.32564	0.262874	0.670269
Prudul26A000347	243	273	131	471	289	314	-1.03389	3.00327	7.44638	0.0129373	0.165897
Prudul26A000348	8	16	2	28	32	12	-1.71681	-2.25142	3.54976	0.0738587	0.376023
Prudul26A000350	0	4	2	0	1	0	1.95544	-0.180025	2.92412	0.104039	0.442234
Prudul26A000351	2528	2111	2686	3205	1614	1655	-0.0867118	5.43049	0.589327	0.451458	0.845278
Prudul26A000352	5278	5990	3046	1299	1056	1436	1.5289	5.41329	9.95899	0.00544219	0.112264
Prudul26A000353	7122	5134	8992	15318	6997	6925	-0.703487	7.03682	12.6091	0.00195248	0.0721365
Prudul26A000354	2047	1437	1430	2066	1277	790	0.000491069	4.85493	1.19822e-05	0.997272	1
Prudul26A000355	0	0	0	0	7	0	-4.36614	-3.97454	4.41028	0.0514882	0.315676
Prudul26A000356	0	0	0	0	0	0	0	-4.78464	0	1	1
Prudul26A000357	0	0	1	0	0	1	-0.255187	-4.18246	0.0250986	0.875676	1
Prudul26A000358	178	127	143	154	122	99	-0.0691476	1.24918	0.122867	0.729532	1
Prudul26A000359	156	97	190	141	94	112	0.00519835	1.20275	0.000261897	0.987245	1
Prudul26A000360	2533	1986	2439	2267	1574	1032	0.244121	5.32043	6.81988	0.0165227	0.184873
Prudul26A000361	7105	7327	3692	4597	2944	2814	0.509913	6.05865	4.77576	0.0408965	0.282992
Prudul26A000362	1956	1536	1617	1740	1344	819	0.10608	4.60974	0.77093	0.390135	0.787021
Prudul26A000363	2595	1476	1127	2234	1472	833	-0.0710288	5.05142	0.148318	0.704127	1
Prudul26A000368	1717	1179	1048	1697	1667	795	-0.38377	5.09298	1.67224	0.211163	0.608838
Prudul26A000370	6	2	2	0	0	0	4.45704	-0.0937682	2.73859	0.132429	0.493433
Prudul26A000371	0	0	0	7	1	0	-4.26473	-2.4991	6.11343	0.0233523	0.218526
Prudul26A000373	16715	12584	10954	11320	14833	9064	-0.185035	7.8166	0.28272	0.601049	0.966568
Prudul26A000374	103	40	44	67	55	29	-0.0065734	-1.56453	6.12236e-05	0.993841	1
Prudul26A000375	2023	1200	2326	2792	2638	1384	-0.60339	4.04274	3.03834	0.0972235	0.428366
Prudul26A000376	124	75	65	93	50	36	0.30616	-0.0290407	0.708555	0.409665	0.805411
Prudul26A000377	54	64	55	58	17	48	0.182072	-1.14429	0.15776	0.695345	1
Prudul26A000378	8244	12165	863	1767	670	1080	2.33925	5.4894	8.93897	0.00804239	0.133379
Prudul26A000380	123	71	46	105	98	46	-0.362371	-0.136154	0.572562	0.457877	0.851024
Prudul26A000381	0	0	0	0	0	0	0	-4.78464	0	1	1
Prudul26A000382	42	46	38	32	19	31	0.267315	-1.79264	0.086223	0.771996	1
Prudul26A000383	13	3	20	21	10	11	-0.500118	-1.07505	0.266323	0.611411	0.973391
Prudul26A000384	771	584	491	792	496	356	-0.100719	3.52206	0.595093	0.449284	0.843718
Prudul26A000385	101	153	65	30	17	57	1.17514	-0.829852	2.3441	0.14109	0.507735
Prudul26A000386	101	72	137	170	73	111	-0.487628	0.862125	2.35833	0.139952	0.505524
Prudul26A000387	9	1	8	14	1	3	-0.145461	-3.22057	0.0368444	0.849676	1
Prudul26A000388	28116	21736	32038	30319	17260	16868	0.0612343	8.84124	0.146846	0.705525	1
Prudul26A000389	0	0	0	0	0	0	0	-4.6177	0	1	1
Prudul26A000390	0	0	0	0	0	0	0	-4.78464	0	1	1
Prudul26A000391	1047	798	1234	1036	698	555	0.140246	3.58105	1.19946	0.286167	0.692947
Prudul26A000392	3	0	4	5	5	0	-0.716938	-3.74756	0.375692	0.546678	0.924717
Prudul26A000395	3493	2114	1920	2302	1424	827	0.473447	5.47395	6.5753	0.0183084	0.193109
Prudul26A000399	2452	1908	1803	3049	1789	1173	-0.20484	5.24451	3.08923	0.0937812	0.421234
Prudul26A000400	0	0	0	0	0	0	0	-4.78464	0	1	1
Prudul26A000401	1781	1405	3275	1563	1008	982	0.56192	4.72918	7.82387	0.010979	0.153604
Prudul26A000402	70	57	84	112	70	36	-0.268425	0.158179	0.728731	0.403189	0.800348
Prudul26A000403	6241	6402	5901	4441	2841	3018	0.53858	5.4923	4.41927	0.0485843	0.307852
Prudul26A000404	2257	2879	7422	2526	1988	1672	0.722376	4.6854	4.67075	0.043611	0.292079
Prudul26A000405	1409	1030	1306	1604	1029	757	-0.128938	4.26791	1.65085	0.213214	0.610873
Prudul26A000406	5313	6795	2776	3949	1435	2381	0.678161	5.3535	2.43002	0.136149	0.498721
Prudul26A000407	2885	3102	4810	4607	2651	2361	-0.0903377	5.32541	0.28871	0.59685	0.963093
Prudul26A000409	207	162	168	261	112	114	-0.0975044	1.87302	0.157519	0.695565	1
Prudul26A000411	589	462	487	804	409	308	-0.213689	3.30597	0.704519	0.41098	0.807209
Prudul26A000412	1168	793	1043	1424	862	669	-0.248169	3.70853	2.06103	0.166237	0.549328
Prudul26A000413	532	365	520	771	572	231	-0.386504	3.13096	3.2123	0.087903	0.408616
Prudul26A000414	0	0	0	0	0	0	0	-4.78464	0	1	1
Prudul26A000415	0	2	1	0	7	3	-1.96178	0.271524	3.13568	0.0915103	0.416563
Prudul26A000416	0	1	2	0	0	0	2.90489	-4.53914	2.56148	0.131142	0.49163
Prudul26A000417	3258	2543	3517	3668	2392	1943	-0.065053	5.71166	0.549039	0.467139	0.859077
Prudul26A000419	1924	1970	1729	1698	694	620	0.704217	4.42438	23.8831	8.4129e-05	0.0216684
Prudul26A000420	0	0	0	0	0	0	0	-4.78464	0	1	1
Prudul26A000422	1140	383	1130	840	306	472	0.41883	3.38325	1.15866	0.2949	0.700178
Prudul26A000423	8	18	46	115	12	10	-0.87821	-1.22741	1.07571	0.311789	0.716035
Prudul26A000424	0	0	0	0	0	0	0	-4.78464	0	1	1
Prudul26A000425	35	17	25	24	8	7	0.773019	-2.5833	1.08837	0.309016	0.71327
Prudul26A000426	0	0	0	0	0	0	0	-4.78464	0	1	1
Prudul26A000427	1222	1061	1390	1319	698	536	0.292634	4.13466	5.73923	0.0262623	0.231255
Prudul26A000431	6615	4924	3987	5915	4267	2644	-0.00191648	6.32973	0.000219428	0.988325	1
Prudul26A000433	154	133	170	186	122	113	-0.180144	1.61764	1.09938	0.306643	0.710779
Prudul26A000434	1414	1020	1798	1442	733	739	0.270968	4.07658	2.9486	0.101068	0.43572
Prudul26A000435	4	1	3	4	2	8	-1.18332	-1.87309	2.76982	0.111314	0.455015
Prudul26A000436	56	13	16	2	4	4	2.57655	-2.5224	10.583	0.00390075	0.0979717
Prudul26A000437	955	835	228	559	141	311	0.737804	3.99797	3.3035	0.0850214	0.401838
Prudul26A000438	6046	5905	7749	8872	4728	3594	-0.0291927	6.38728	0.0366443	0.85008	1
Prudul26A000439	0	0	0	1	1	0	-2.60061	-4.61433	3.27569	0.0991575	0.431753
Prudul26A000441	6884	5689	5596	9310	5299	4440	-0.331439	6.57296	10.402	0.0041603	0.100367
Prudul26A000442	0	0	0	0	0	0	0	-4.78464	0	1	1
Prudul26A000443	6	3	8	15	11	1	-0.831933	-3.73126	0.702121	0.415727	0.8115
Prudul26A000444	608	665	437	281	204	213	0.965089	2.36308	10.3434	0.00424825	0.10082
Prudul26A000445	2105	1989	1533	2333	1347	1063	-0.00624916	4.66749	0.00319813	0.955451	1
Prudul26A000446	4626	3718	4306	5236	3293	2538	-0.0781396	5.8535	0.971468	0.335839	0.738364
Prudul26A000447	448	589	414	304	207	254	0.592984	2.08725	3.18919	0.0889735	0.411304
Prudul26A000448	0	0	0	2	0	1	-3.09205	-4.39111	1.79391	0.215401	0.613191
Prudul26A000449	42	48	57	89	47	39	-0.482364	-1.33913	0.529458	0.475088	0.865555
Prudul26A000450	1534	1431	2164	1706	979	782	0.316911	4.42669	4.9221	0.037988	0.272001
Prudul26A000451	1490	1294	1804	1673	1210	831	0.0282925	4.59824	0.0677625	0.797227	1
Prudul26A000452	0	0	0	0	0	0	0	-4.64303	0	1	1
Prudul26A000453	0	0	0	0	0	0	0	-4.78464	0	1	1
Prudul26A000454	9	5	9	22	12	5	-0.949276	-2.70219	2.2893	0.145579	0.515507
Prudul26A000455	3524	2387	4046	2751	1631	1458	0.48589	5.31615	9.7565	0.00525382	0.11083
Prudul26A000458	2001	1415	2655	3549	2003	1285	-0.398005	4.76758	2.70937	0.115256	0.461982
Prudul26A000459	2	0	0	0	0	0	2.35931	-4.61786	1.46972	0.252114	0.658675
Prudul26A000460	2178	1672	644	1536	1815	1540	-0.529559	4.63733	1.90503	0.183737	0.574125
Prudul26A000461	0	0	2	0	0	0	2.40146	-4.41587	1.68966	0.211578	0.609232
Prudul26A000462	25537	19134	16900	20309	19024	12688	-0.0899629	8.34056	0.324728	0.574991	0.94758
Prudul26A000463	0	0	0	2	2	0	-3.4651	-4.41451	3.31698	0.0926935	0.419485
Prudul26A000465	2	3	0	6	12	4	-2.3766	-2.45464	5.03961	0.0359844	0.265835
Prudul26A000466	900	843	575	943	541	373	0.0838548	3.6342	0.197539	0.661385	1
Prudul26A000467	230	156	238	310	188	113	-0.208979	2.01195	1.1575	0.294521	0.699913
Prudul26A000470	15681	10104	16180	33495	16240	12443	-0.792906	7.61884	17.6835	0.000418175	0.0414254
Prudul26A000471	975	977	572	1168	692	568	-0.205848	3.15397	0.800816	0.381267	0.778306
Prudul26A000472	0	0	4	0	0	0	3.26227	-4.37011	2.83815	0.12167	0.475497
Prudul26A000473	1780	1970	2190	8067	2968	2176	-1.29533	4.85105	5.61447	0.0292688	0.242434
Prudul26A000474	2	2	2	6	0	0	-0.068446	-3.33554	0.00513345	0.943578	1
Prudul26A000475	58	17	37	32	31	11	0.289833	0.602211	0.415513	0.526354	0.908958
Prudul26A000476	43012	40283	21124	33997	22479	20464	0.138157	8.47611	0.389318	0.53956	0.919347
Prudul26A000477	147188	127462	127722	135455	92271	71741	0.14098	10.78	2.1923	0.153953	0.529305
Prudul26A000478	164	171	21	20	7	40	1.9483	-0.164091	4.95973	0.0377531	0.271093
Prudul26A000479	0	1	0	0	0	0	1.66131	-4.43912	0.645484	0.439643	0.834062
Prudul26A000480	0	0	0	0	0	0	0	-4.66955	0	1	1
Prudul26A000484	134	79	104	112	38	57	0.351467	0.0757329	0.252968	0.620437	0.979673
Prudul26A000485	568	412	495	992	1017	1156	-1.51798	4.32246	5.20613	0.0350508	0.262878
Prudul26A000486	0	0	0	0	0	0	0	-4.78464	0	1	1
Prudul26A000487	0	0	0	0	0	0	0	-4.5593	0	1	1
Prudul26A000489	6026	4974	4685	6647	3904	3288	-0.0900037	6.4269	0.929427	0.34628	0.747868
Prudul26A000490	0	0	0	0	0	0	0	-4.78464	0	1	1
Prudul26A000491	0	0	0	0	0	0	0	-4.78464	0	1	1
Prudul26A000492	3	9	3	3	1	0	1.655	-2.26177	2.44782	0.13304	0.493943
Prudul26A000493	2	0	1	0	0	0	2.85692	-4.64386	2.36621	0.160594	0.538646
Prudul26A000495	1198	2539	1524	846	342	366	1.57203	4.3385	10.7797	0.00403448	0.0989197
Prudul26A000496	0	0	0	0	0	0	0	-4.78464	0	1	1
Prudul26A000497	620	567	218	555	186	165	0.461107	3.56762	2.18378	0.154951	0.530393
Prudul26A000499	8975	7498	11844	8721	6070	5489	0.174376	7.03553	1.99706	0.172654	0.559751
Prudul26A000500	186	259	97	174	98	103	0.261032	0.876309	0.470577	0.50043	0.888441
Prudul26A000501	2391	2264	2776	3881	1791	1821	-0.252042	4.97045	4.17171	0.054217	0.323799
Prudul26A000503	2418	2048	2131	2413	1617	1308	0.0174085	4.98724	0.0367847	0.849797	1
Prudul26A000505	451	409	423	656	302	235	-0.102231	2.73392	0.488328	0.49255	0.8806
Prudul26A000507	967	713	976	1136	644	554	-0.0819598	3.85036	0.444878	0.512238	0.897038
Prudul26A000508	13280	16773	8354	12003	6174	7379	0.310451	6.9621	0.935334	0.345556	0.74691
Prudul26A000509	4762	2848	3213	5337	2291	2450	-0.155531	6.08807	0.461326	0.504742	0.892056
Prudul26A000514	5712	3810	4119	6145	4054	2545	-0.166791	6.65142	1.7649	0.198658	0.59273
Prudul26A000515	0	0	0	0	0	0	0	-4.78464	0	1	1
Prudul26A000516	0	0	0	0	0	0	0	-4.53686	0	1	1
Prudul26A000518	0	1	0	2	0	0	-0.860102	-4.59186	0.310784	0.585739	0.954778
Prudul26A000519	39	13	20	50	7	6	0.0978506	-0.973465	0.0357557	0.851886	1
Prudul26A000520	8721	9379	10741	9609	5273	5651	0.212885	6.53865	1.94503	0.178098	0.566913
Prudul26A000521	11173	19085	3088	2102	837	3796	1.86095	5.33945	2.60575	0.124374	0.480239
Prudul26A000522	611	452	444	673	430	383	-0.279739	3.02443	2.48886	0.130007	0.490081
Prudul26A000523	0	2	0	1	0	0	0.641704	-4.53747	0.156988	0.698658	1
Prudul26A000524	570	346	295	412	243	197	0.222176	2.95763	1.58614	0.222071	0.621213
Prudul26A000525	198	133	172	851	120	64	-1.01904	1.61009	5.25864	0.0325606	0.253747
Prudul26A000526	14	17	29	15	6	0	1.41536	-2.43439	2.98678	0.0990261	0.431517
Prudul26A000528	3759	3665	2347	3968	1985	1795	0.0918901	5.10215	0.227519	0.63843	0.994242
Prudul26A000529	1849	1885	3074	2157	1405	1586	0.0852386	4.71994	0.218777	0.644922	0.998927
Prudul26A000530	805	506	267	569	596	330	-0.266525	3.50598	0.65467	0.427993	0.822588
Prudul26A000531	0	0	0	0	0	0	0	-4.78464	0	1	1
Prudul26A000532	0	0	0	0	0	0	0	-4.78464	0	1	1
Prudul26A000533	11	24	6	5	8	10	0.437999	-1.76137	0.413193	0.527499	0.910034
Prudul26A000534	2502	2200	2842	2778	1762	1199	0.14381	4.89575	1.50271	0.234193	0.63684
Prudul26A000535	2447	1968	2065	2520	1432	1138	0.0917451	4.99091	1.10213	0.306055	0.710779
Prudul26A000536	120	128	240	160	149	99	-0.0470472	1.13069	0.0134429	0.908829	1
Prudul26A000537	0	0	0	0	0	0	0	-4.75465	0	1	1
Prudul26A000538	0	0	0	0	0	0	0	-4.78464	0	1	1
Prudul26A000539	0	0	0	0	0	0	0	-4.78464	0	1	1
Prudul26A000540	558	375	880	409	447	207	0.460755	2.42826	2.12771	0.159854	0.537593
Prudul26A000541	33103	38410	30064	29026	16195	17800	0.405607	8.04162	4.02308	0.0583	0.335379
Prudul26A000542	421	190	273	456	152	104	0.148394	2.05769	0.262966	0.613588	0.974848
Prudul26A000543	0	0	0	0	0	0	0	-4.78464	0	1	1
Prudul26A000544	10	1	6	0	4	0	1.58748	-3.0569	1.53026	0.230099	0.631171
Prudul26A000545	720	560	1053	870	468	412	0.160029	3.61492	1.04587	0.318412	0.723216
Prudul26A000546	10	4	2	4	6	0	0.371375	0.151877	0.294822	0.59302	0.959992
Prudul26A000547	44	46	43	34	25	28	0.279701	0.02921	0.271772	0.607749	0.971507
Prudul26A000548	155	79	39	71	30	49	0.523193	-0.593781	0.719561	0.406113	0.802786
Prudul26A000549	0	1	0	0	0	1	-0.242438	-4.00556	0.021373	0.8852	1
Prudul26A000550	6	2	0	12	2	0	-0.859968	-3.58367	0.564754	0.464425	0.856104
Prudul26A000551	5585	4769	4203	4722	3127	2848	0.140699	5.92367	1.58613	0.222073	0.621213
Prudul26A000556	6094	4413	4861	6484	4086	2619	-0.0332419	6.40773	0.0732273	0.789408	1
Prudul26A000557	1136	922	649	864	455	361	0.44286	2.99097	4.0901	0.0564167	0.330164
Prudul26A000558	3835	2016	3133	2612	1798	1634	0.24239	6.06794	1.98804	0.173582	0.560788
Prudul26A000560	5732	7253	6428	2598	1763	2164	1.2404	5.44652	13.01	0.00189545	0.0716026
Prudul26A000561	0	0	0	1	0	0	-1.78114	-4.64308	1.30209	0.275325	0.681444
Prudul26A000562	12	32	16	24	27	2	-0.0149285	0.620525	0.000775015	0.978061	1
Prudul26A000563	0	0	0	0	0	0	0	-4.75427	0	1	1
Prudul26A000564	0	0	0	0	0	0	0	-4.78464	0	1	1
Prudul26A000565	418	280	353	441	211	172	0.116155	2.52522	0.410968	0.528602	0.911006
Prudul26A000567	3249	3035	2014	2435	1807	1521	0.214712	5.27328	2.34806	0.140772	0.507199
Prudul26A000568	754	1192	548	748	483	582	0.149708	2.62701	0.0968324	0.758979	1
Prudul26A000569	8	5	7	9	0	11	-0.359829	-2.42081	0.164978	0.688836	1
Prudul26A000570	0	0	0	0	0	0	0	-4.69755	0	1	1
Prudul26A000571	2751	2930	903	1185	1322	723	0.702689	4.48585	1.876	0.187495	0.579632
Prudul26A000574	3387	3163	2980	2947	2033	1752	0.203302	5.28943	4.38202	0.0489853	0.30905
Prudul26A000575	0	0	0	0	0	0	0	-4.78464	0	1	1
Prudul26A000576	4974	4276	4458	3913	2680	2298	0.325024	6.09396	5.23059	0.0329777	0.25496
Prudul26A000578	81	95	61	107	102	37	-0.30443	0.47283	1.27731	0.271489	0.679044
Prudul26A000579	776	573	667	632	438	350	0.207084	3.39084	3.75672	0.0665323	0.357287
Prudul26A000580	15	9	2	14	4	0	0.42604	-3.68508	0.172609	0.683176	1
Prudul26A000581	0	0	0	0	0	0	0	-4.78464	0	1	1
Prudul26A000582	2	2	0	2	0	0	0.654727	1.88967	0.0298745	0.864745	1
Prudul26A000583	33	30	14	19	20	10	0.342109	-0.0529149	0.690465	0.415608	0.8115
Prudul26A000584	28	6	23	11	19	10	0.133887	2.23614	0.0192348	0.891192	1
Prudul26A000585	5027	4150	4100	5636	3792	3007	-0.193626	6.15984	6.35431	0.0201093	0.202625
Prudul26A000586	4155	3225	2542	3060	2480	1502	0.20042	5.73891	1.73434	0.202433	0.597749
Prudul26A000587	0	0	2	0	0	0	2.40115	-4.0683	1.66668	0.214564	0.612334
Prudul26A000589	1600	1309	1178	1642	1153	922	-0.161723	4.49609	2.5828	0.123369	0.478337
Prudul26A000592	2392	2405	2812	3210	1628	1687	-0.0377527	4.95526	0.0733154	0.789285	1
Prudul26A000593	14927	12355	19590	12853	9028	7573	0.371523	7.52393	9.18538	0.00649178	0.122049
Prudul26A000594	11861	11651	13648	13861	7620	8230	0.0396516	7.14634	0.0961567	0.759631	1
Prudul26A000595	95	102	35	67	107	101	-0.680232	0.707059	2.43309	0.134149	0.495891
Prudul26A000596	3238	3346	3532	3624	1573	1605	0.34751	5.36076	9.16838	0.00653328	0.122303
Prudul26A000597	0	0	0	0	0	0	0	-4.6135	0	1	1
Prudul26A000598	0	0	0	0	0	0	0	-4.78464	0	1	1
Prudul26A000599	6918	5494	11557	6735	3902	3505	0.491636	6.62319	7.33931	0.0133409	0.167791
Prudul26A000600	0	0	0	0	0	0	0	-4.78464	0	1	1
Prudul26A000601	0	0	0	0	0	0	0	-4.78464	0	1	1
Prudul26A000602	1073	858	1275	1160	675	565	0.153065	4.05331	1.8355	0.190266	0.583572
Prudul26A000603	1	1	2	7	4	1	-1.66114	-4.31238	2.56133	0.134584	0.496819
Prudul26A000604	61	56	62	65	84	69	-0.675407	-0.388955	2.4817	0.130531	0.490697
Prudul26A000605	1264	1119	1642	1191	976	639	0.228431	4.27155	1.99981	0.172371	0.559147
Prudul26A000606	3108	2319	2225	2873	1537	1190	0.204019	5.39402	2.67441	0.117281	0.466695
Prudul26A000607	2758	2419	3075	3368	1651	1173	0.20816	5.24563	2.08726	0.163689	0.544629
Prudul26A000608	14	9	20	19	10	10	-0.131949	-2.44442	0.037272	0.848818	1
Prudul26A000609	8	13	10	24	4	4	-0.129632	-1.77787	0.0676502	0.797392	1
Prudul26A000610	15037	11879	24814	12691	7711	6936	0.64067	7.8641	11.5545	0.00278143	0.0842719
Prudul26A000611	246	216	372	206	187	222	0.0518901	1.74867	0.0254082	0.874919	1
Prudul26A000613	1141	906	1367	1433	878	736	-0.110832	4.05551	0.785941	0.385643	0.782774
Prudul26A000614	382	137	237	122	222	166	0.0976231	1.983	0.0308419	0.862404	1
Prudul26A000615	0	0	0	0	0	0	0	-4.78464	0	1	1
Prudul26A000616	5478	4662	4984	6599	3904	3485	-0.164709	6.27901	1.81173	0.193042	0.587212
Prudul26A000617	1	0	0	2	0	0	-0.897209	-4.51493	0.305019	0.588184	0.956228
Prudul26A000618	3	0	1	11	15	2	-2.96832	-2.91652	9.28289	0.00625925	0.120309
Prudul26A000622	70180	32927	13968	28335	31723	11787	0.367304	9.17407	0.9799	0.334477	0.737092
Prudul26A000623	0	0	0	0	0	0	0	-4.78464	0	1	1
Prudul26A000624	0	0	0	0	0	0	0	-4.78464	0	1	1
Prudul26A000626	1854	1283	1173	1958	1141	810	-0.115821	4.82501	0.560864	0.462445	0.854874
Prudul26A000628	4598	3282	2760	4299	2366	1661	0.110695	5.96797	0.63173	0.435854	0.830483
Prudul26A000629	2	0	0	0	0	0	2.35917	-4.72798	1.53265	0.258945	0.666162
Prudul26A000630	0	0	0	0	0	0	0	-4.78464	0	1	1
Prudul26A000631	0	0	0	0	0	0	0	-4.78464	0	1	1
Prudul26A000632	2209	1473	1847	2153	1542	1110	-0.0931968	4.90062	0.416263	0.525985	0.908676
Prudul26A000633	7136	6043	2427	7904	5799	3205	-0.380752	5.90511	1.9801	0.175115	0.563017
Prudul26A000634	88	82	56	128	40	36	-0.00946485	-0.491197	0.000401689	0.984204	1
Prudul26A000635	1913	2318	2588	2009	1009	897	0.57366	4.91147	14.1278	0.00119914	0.059394
Prudul26A000636	1	2	0	0	0	0	2.89579	-4.39089	3.29455	0.0903339	0.414488
Prudul26A000637	798	639	868	983	1082	786	-0.668117	3.54742	5.511	0.0290973	0.242051
Prudul26A000638	0	0	0	0	0	0	0	-4.78464	0	1	1
Prudul26A000639	0	0	0	0	0	0	0	-4.78464	0	1	1
Prudul26A000640	7918	6700	5087	9674	8965	6276	-0.670232	6.8535	13.2087	0.00160587	0.0671237
Prudul26A000641	0	0	0	0	0	0	0	-4.66583	0	1	1
Prudul26A000642	0	0	0	0	0	0	0	-4.53555	0	1	1
Prudul26A000643	531	568	243	341	262	199	0.445185	3.47026	1.64389	0.214624	0.612396
Prudul26A000644	805	866	1513	1052	554	612	0.25104	3.68779	1.70894	0.205639	0.602722
Prudul26A000645	3	3	0	0	0	0	3.77991	-3.76551	4.47384	0.0500162	0.311309
Prudul26A000646	6	20	45	9	7	37	-0.092505	-2.17354	0.00803247	0.929458	1
Prudul26A000647	315	326	220	884	476	232	-1.06616	3.14034	15.032	0.00090726	0.0539519
Prudul26A000648	3399	2649	1697	4766	2439	1623	-0.408375	5.54655	4.32488	0.0503474	0.312338
Prudul26A000649	3809	3133	7268	11361	5703	4375	-0.809643	6.48489	7.12211	0.0150847	0.176909
Prudul26A000651	2896	1653	1490	2554	1753	895	-0.045162	5.33665	0.0510171	0.823546	1
Prudul26A000652	455	401	482	389	352	180	0.255189	2.4107	1.38922	0.252076	0.658675
Prudul26A000653	3635	2383	1672	4403	2432	1419	-0.330467	5.32555	2.58183	0.123436	0.478511
Prudul26A000654	694	392	500	734	432	308	-0.160262	2.37023	0.425967	0.521248	0.905099
Prudul26A000657	16924	13785	13639	22732	11155	8167	-0.139361	7.77248	0.967956	0.336694	0.739261
Prudul26A000658	0	0	0	0	0	0	0	-4.78464	0	1	1
Prudul26A000659	60	65	58	67	61	30	-0.0616487	0.222591	0.059695	0.809415	1
Prudul26A000661	105	58	494	368	267	181	-0.579665	1.85803	0.838203	0.3713	0.768885
Prudul26A000662	808	645	774	940	471	470	-0.0193407	3.9527	0.0255921	0.874471	1
Prudul26A000664	0	2	0	0	0	0	2.4215	-3.85962	1.67322	0.211799	0.609488
Prudul26A000666	12291	11479	14155	11642	8270	7501	0.15953	6.95916	1.38731	0.252393	0.659172
Prudul26A000667	86161	73104	85404	106302	69417	52683	-0.173977	9.80522	3.075	0.09449	0.422541
Prudul26A000668	0	0	0	1	0	0	-1.78111	-4.7562	1.30449	0.29408	0.699421
Prudul26A000669	0	0	0	0	0	0	0	-4.78464	0	1	1
Prudul26A000670	1	3	3	0	3	11	-1.49963	-3.59189	1.47603	0.239726	0.644001
Prudul26A000671	1593	1188	1011	1556	1124	695	-0.108872	3.75187	0.665212	0.424129	0.818973
Prudul26A000672	16	16	17	24	20	13	-0.504133	-0.845309	0.818425	0.376182	0.772735
Prudul26A000673	2	3	2	8	2	0	-0.564052	-4.23127	0.256984	0.618932	0.978351
Prudul26A000674	3952	3165	5777	6362	3588	2891	-0.24444	5.69164	1.75988	0.199272	0.593713
Prudul26A000676	518	294	391	648	568	341	-0.689225	3.33659	4.19728	0.0538107	0.322459
Prudul26A000678	12	9	12	12	8	4	0.211331	-2.44653	0.100076	0.754946	1
Prudul26A000679	0	0	0	1	0	0	-1.78314	-4.39018	1.59444	0.229851	0.630898
Prudul26A000680	2970	3914	4503	2540	1877	1847	0.550278	5.70381	9.00063	0.00695909	0.125719
Prudul26A000681	1422	1129	1257	1564	894	704	0.0115154	4.56761	0.0152492	0.902927	1
Prudul26A000682	0	0	0	0	0	0	0	-4.78464	0	1	1
Prudul26A000684	8	3	1	2	2	6	-0.210899	-3.18616	0.043107	0.8378	1
Prudul26A000686	432	266	227	330	297	200	-0.173798	4.09374	0.957719	0.339204	0.741222
Prudul26A000687	125	161	114	301	140	108	-0.650042	1.18922	5.11683	0.0347329	0.261794
Prudul26A000688	5212	4120	2626	5572	2853	2103	-0.0480333	5.66501	0.0723476	0.790645	1
Prudul26A000689	61	69	36	30	26	14	0.966681	0.683328	5.41184	0.0303845	0.246928
Prudul26A000690	0	0	0	0	0	0	0	-4.69824	0	1	1
Prudul26A000691	3	3	3	2	5	0	0.0629718	-3.94624	0.00392544	0.950902	1
Prudul26A000692	0	0	0	0	0	0	0	-4.45841	0	1	1
Prudul26A000693	4094	2562	2552	4812	2477	1565	-0.16582	5.89851	0.962349	0.338066	0.74039
Prudul26A000694	0	2	0	0	0	0	2.42064	-3.50329	2.09682	0.16641	0.549564
Prudul26A000695	10	4	7	5	0	18	-0.638261	-1.60336	0.556549	0.464149	0.855979
Prudul26A000696	318	326	157	290	228	122	0.0611729	2.00013	0.0548023	0.817237	1
Prudul26A000697	15	10	9	8	16	2	0.0626707	-2.77246	0.0105423	0.919329	1
Prudul26A000699	57	53	15	12	4	8	2.07766	-0.741374	8.79711	0.00751762	0.130075
Prudul26A000700	8	2	0	0	0	0	4.42375	-4.30752	4.57907	0.0498885	0.311028
Prudul26A000701	82	61	96	102	76	78	-0.437788	0.675057	2.06686	0.165666	0.548178
Prudul26A000702	0	0	0	0	0	0	0	-4.78464	0	1	1
Prudul26A000703	2	2	0	4	0	0	-0.102552	-3.80143	0.00590243	0.939508	1
Prudul26A000704	1399	1315	1799	1412	950	582	0.370664	4.41874	8.5425	0.00828776	0.134673
Prudul26A000705	1	0	0	0	0	0	1.62519	-4.75602	0.959275	0.362723	0.762138
Prudul26A000706	0	0	0	2	2	0	-3.46452	-4.56249	4.08961	0.0651945	0.353614
Prudul26A000707	29	20	5	13	18	7	0.16468	-0.951378	0.105495	0.748633	1
Prudul26A000709	4122	2904	3601	4815	2309	2404	-0.109021	5.37785	0.279667	0.602616	0.967936
Prudul26A000710	151	232	141	203	55	74	0.497248	2.04465	3.07125	0.0946777	0.422848
Prudul26A000711	20001	16535	23186	21769	13464	11571	0.0724575	7.68841	0.188378	0.668817	1
Prudul26A000712	0	0	0	0	0	0	0	-4.41171	0	1	1
Prudul26A000713	3344	2257	2318	3428	1991	1266	0.00225879	5.56328	0.000386895	0.984498	1
Prudul26A000714	100	73	82	122	58	40	0.00168521	-0.564649	1.05345e-05	0.997442	1
Prudul26A000715	3143	3344	981	3893	929	2339	-0.198725	4.47165	0.167886	0.686762	1
Prudul26A000716	2222	1830	2251	2607	1597	1273	-0.0659082	5.07791	0.480318	0.496079	0.884549
Prudul26A000718	3047	2304	2613	3159	2259	1370	-0.0380866	5.45905	0.108646	0.745045	1
Prudul26A000719	262	264	385	352	163	180	0.141025	1.88995	0.141738	0.710439	1
Prudul26A000720	0	0	0	0	0	0	0	-4.78464	0	1	1
Prudul26A000722	931	1345	539	2258	539	551	-0.343011	4.70433	0.975691	0.335707	0.738238
Prudul26A000725	1692	1307	1222	1848	768	603	0.194054	4.18912	1.56495	0.225072	0.624994
Prudul26A000726	4717	5490	3105	3097	1305	1875	0.813743	4.89839	4.60735	0.0451562	0.297637
Prudul26A000727	0	0	2	0	0	0	2.40064	-3.29787	2.16659	0.159924	0.537593
Prudul26A000728	6210	4835	5927	8473	4910	4179	-0.318976	6.25683	15.9244	0.000694244	0.049865
Prudul26A000729	0	0	0	0	0	0	0	-4.58759	0	1	1
Prudul26A000730	1832	1581	1861	1871	1033	739	0.30136	4.55478	5.72113	0.026473	0.231793
Prudul26A000731	1298	1011	735	1151	776	488	0.0686825	3.50899	0.182656	0.673569	1
Prudul26A000733	8760	5598	2495	8076	3282	4097	-0.153417	5.07479	0.0717788	0.791839	1
Prudul26A000734	405	273	504	740	413	272	-0.500298	2.19665	2.38746	0.137655	0.50128
Prudul26A000736	99	83	109	156	58	65	-0.157818	0.531211	0.0927037	0.763846	1
Prudul26A000737	19018	14519	10933	15899	9585	6478	0.223405	7.73656	2.27262	0.146979	0.51714
Prudul26A000738	0	1	1	0	0	0	2.41293	-4.67029	1.80193	0.21447	0.612306
Prudul26A000739	1257	771	665	1616	863	520	-0.382844	3.93057	4.25409	0.052095	0.317969
Prudul26A000740	0	0	0	0	0	0	0	-4.66742	0	1	1
Prudul26A000741	0	0	0	3	0	2	-3.77833	-2.97879	5.01733	0.0376335	0.270684
Prudul26A000742	183	110	110	56	31	42	1.30112	0.812525	8.99688	0.00696894	0.125727
Prudul26A000744	153	160	123	218	113	112	-0.281567	1.62862	1.72244	0.203927	0.600185
Prudul26A000745	1101	811	823	882	744	494	0.0550421	3.89979	0.202893	0.657138	1
Prudul26A000746	180	118	207	130	120	84	0.26407	0.262559	0.461352	0.504612	0.892002
Prudul26A000750	1737	1669	2148	1972	1171	1373	-0.0123792	4.57763	0.00632301	0.937395	1
Prudul26A000751	0	0	0	0	0	0	0	-4.72553	0	1	1
Prudul26A000752	2	0	0	4	0	0	-0.98751	-3.75675	0.545242	0.468663	0.860447
Prudul26A000753	3	0	0	3	0	8	-2.20882	-4.34457	2.17571	0.165061	0.547099
Prudul26A000754	0	0	0	0	0	0	0	-4.21567	0	1	1
Prudul26A000755	64	59	71	156	37	38	-0.369656	-0.099198	0.51772	0.479963	0.870156
Prudul26A000756	12076	11859	27164	12700	7421	8654	0.527277	7.49417	4.89679	0.0385095	0.273733
Prudul26A000757	0	0	0	0	1	0	-1.87358	-4.7545	1.2304	0.30703	0.710779
Prudul26A000758	9326	8742	5843	6180	5685	4411	0.215959	6.51884	1.42705	0.245925	0.651924
Prudul26A000759	2170	2139	2559	2007	1218	867	0.503839	4.8189	23.4364	9.36546e-05	0.022818
Prudul26A000762	1030	857	890	1127	667	630	-0.0907241	3.94207	0.73097	0.40248	0.799794
Prudul26A000763	5952	3067	2572	6230	3796	1904	-0.28425	5.94888	2.05031	0.167291	0.551262
Prudul26A000764	342	420	408	333	58	129	1.01189	1.55569	7.77955	0.0111744	0.1545
Prudul26A000765	66	38	34	676	19	20	-2.25474	1.23256	3.31756	0.0852508	0.4025
Prudul26A000766	0	0	0	0	0	0	0	-4.78464	0	1	1
Prudul26A000767	0	0	1	0	0	0	1.64935	-4.72706	1.0272	0.338991	0.741182
Prudul26A000768	0	0	0	0	0	0	0	-4.63839	0	1	1
Prudul26A000769	7275	5871	5589	7547	4880	3434	-0.0260265	6.30894	0.0466969	0.831056	1
Prudul26A000770	0	0	0	0	0	0	0	-4.78464	0	1	1
Prudul26A000771	323	83	5346	284	97	146	3.22153	3.53079	7.52411	0.0136175	0.169242
Prudul26A000772	0	0	3	0	0	0	2.89497	-4.6161	2.34634	0.155303	0.530706
Prudul26A000773	0	0	0	0	0	0	0	-0.0545878	0	1	1
Prudul26A000774	0	0	0	0	0	0	0	-4.66881	0	1	1
Prudul26A000775	0	0	0	0	0	0	0	-4.78464	0	1	1
Prudul26A000776	5	6	6	2	4	6	0.0632361	-3.38276	0.00326136	0.955014	1
Prudul26A000777	721	561	294	521	297	201	0.38258	3.53578	1.89172	0.183896	0.574179
Prudul26A000778	0	0	1	8	6	2	-3.71173	-3.14863	8.70265	0.00779366	0.131732
Prudul26A000779	0	0	0	2	0	0	-2.52996	-3.78537	3.08746	0.0975041	0.42884
Prudul26A000780	8799	6902	7232	9459	6885	4979	-0.187911	6.91318	2.99566	0.0985582	0.430663
Prudul26A000781	2687	2202	2768	4747	2312	2078	-0.494783	5.07821	14.7388	0.00099229	0.0553309
Prudul26A000783	2828	2516	3044	2980	2099	1716	0.00891799	5.07382	0.00805216	0.929372	1
Prudul26A000785	6	8	11	2	9	2	0.601848	1.76043	0.324845	0.575383	0.947715
Prudul26A000787	1553	1156	2422	1157	800	648	0.686121	4.60954	15.3622	0.00082104	0.0524922
Prudul26A000788	934	704	686	880	499	401	0.122444	3.36971	1.13681	0.29876	0.704416
Prudul26A000790	10	12	13	32	12	8	-0.715715	-2.46217	0.962285	0.338082	0.74039
Prudul26A000791	0	0	0	0	0	0	0	-4.78464	0	1	1
Prudul26A000793	23620	22360	19140	26531	17794	14840	-0.150077	8.01112	1.91863	0.18094	0.57065
Prudul26A000794	2857	2652	3904	3725	2010	1991	0.0181094	5.28283	0.0195565	0.890152	1
Prudul26A000795	205	131	188	225	126	162	-0.299622	2.18641	0.947186	0.341815	0.743325
Prudul26A000797	628	629	723	630	481	425	0.0518752	3.46532	0.158567	0.694608	1
Prudul26A000798	6	0	4	4	2	0	0.486906	-4.11622	0.16018	0.69359	1
Prudul26A000799	939	862	892	1898	813	1068	-0.756884	5.30677	8.32022	0.00925156	0.142043
Prudul26A000800	115	121	234	59	102	26	1.01697	1.73157	6.27756	0.0207806	0.204813
Prudul26A000801	0	0	0	0	0	0	0	-4.78464	0	1	1
Prudul26A000802	0	0	0	0	0	0	0	-4.69679	0	1	1
Prudul26A000803	41	13	9	4	4	15	0.909045	-1.34132	1.68855	0.208259	0.606112
Prudul26A000804	2	0	1	0	0	0	2.85691	-4.67169	2.7403	0.134472	0.496539
Prudul26A000805	1	1	0	0	0	0	2.3916	-3.7967	2.21097	0.158541	0.535614
Prudul26A000806	2512	1851	1147	1612	1577	911	0.0990887	4.95434	0.24324	0.627133	0.984914
Prudul26A000807	0	0	0	0	0	0	0	-4.58644	0	1	1
Prudul26A000808	47	41	36	35	17	20	0.503416	-1.33598	0.765013	0.391926	0.789217
Prudul26A000809	0	0	0	0	0	0	0	-4.78464	0	1	1
Prudul26A000811	25	26	21	8	30	12	0.0985622	-2.39133	0.0214931	0.885035	1
Prudul26A000812	356	216	285	366	208	174	-0.0795687	2.28975	0.270079	0.608862	0.972139
Prudul26A000813	4982	4282	5089	4546	3524	3196	0.0200695	6.11863	0.0329384	0.857771	1
Prudul26A000814	3229	2452	2792	2996	1792	1555	0.136863	5.45984	1.42092	0.246908	0.652764
Prudul26A000815	6997	5919	5564	8782	5651	4910	-0.357359	6.28342	11.1737	0.00317108	0.0896629
Prudul26A000817	954	861	1658	1165	693	514	0.305667	3.92722	2.87907	0.104916	0.444098
Prudul26A000818	480	355	414	286	267	240	0.289049	2.43394	1.10347	0.305768	0.710716
Prudul26A000819	0	1	3	0	0	0	3.27147	-4.46075	3.69917	0.0743857	0.37764
Prudul26A000820	1397	1134	790	1071	709	725	0.0818534	4.23437	0.245589	0.625485	0.983865
Prudul26A000821	4850	3624	5502	7018	3534	3430	-0.260673	6.20979	3.8838	0.0624489	0.346201
Prudul26A000822	1930	1776	2339	2015	1369	1167	0.11823	4.75197	1.04128	0.319451	0.724462
Prudul26A000823	11	7	2	14	6	4	-0.475716	-2.46949	0.516246	0.480581	0.87054
Prudul26A000825	1868	1468	2041	1773	1151	848	0.241232	4.85014	4.83784	0.0395025	0.278132
Prudul26A000826	28	18	0	4	2	2	2.1736	-0.969576	1.47138	0.240206	0.644393
Prudul26A000829	1802	1435	1405	1773	1307	753	0.00905065	4.59639	0.00613374	0.938337	1
Prudul26A000830	525	354	421	610	323	217	-0.0531417	2.72832	0.0640157	0.802785	1
Prudul26A000831	15	17	23	18	7	8	0.508744	-2.41663	0.944932	0.342377	0.743454
Prudul26A000832	1269	816	495	1134	1099	796	-0.592647	4.28438	5.24316	0.032932	0.254897
Prudul26A000833	78	49	42	73	22	32	0.173927	-1.08163	0.181157	0.674829	1
Prudul26A000834	1054	759	802	964	626	371	0.163241	4.27971	1.4537	0.241708	0.646243
Prudul26A000836	15289	9148	7481	16406	8832	3928	-0.0674905	7.79099	0.0824418	0.77691	1
Prudul26A000837	69	74	89	69	14	31	0.824163	0.0246724	5.96093	0.0238289	0.220733
Prudul26A000838	1528	1301	1509	1708	1160	916	-0.0888038	4.53911	0.831202	0.372553	0.769815
Prudul26A000839	6689	5017	8169	6311	4224	3331	0.234023	6.70004	4.29997	0.0509547	0.313971
Prudul26A000840	53	5	8	7	4	6	1.52902	-1.41574	4.34963	0.0497521	0.310809
Prudul26A000841	11	9	2	3	2	2	1.30383	-1.86208	2.37888	0.139973	0.505533
Prudul26A000842	83	75	63	80	66	51	-0.149918	0.471384	0.208652	0.652644	1
Prudul26A000843	6	2	2	6	0	6	-0.572073	-1.59804	0.424831	0.521799	0.905455
Prudul26A000844	2518	2221	1745	2805	1489	1193	-0.00114615	4.96516	7.25989e-05	0.993284	1
Prudul26A000845	167	142	91	123	102	15	0.544051	0.815983	1.2606	0.274553	0.680506
Prudul26A000847	63	62	47	72	43	17	0.19188	-0.653036	0.201442	0.658282	1
Prudul26A000849	9237	6695	7717	10106	6054	4283	-0.045613	7.07561	0.223883	0.641111	0.996254
Prudul26A000851	1044	805	1316	995	564	528	0.324938	3.32941	3.4834	0.0764022	0.382428
Prudul26A000852	0	0	0	0	0	0	0	-4.78464	0	1	1
Prudul26A000853	10133	8048	8727	9732	6871	5238	0.00788489	6.8743	0.00816325	0.928888	1
Prudul26A000854	2823	2546	2512	3088	2022	1467	-0.00540763	5.20217	0.00475515	0.945694	1
Prudul26A000855	10428	9988	8685	9481	5925	5008	0.235641	6.92419	3.71319	0.0680008	0.360945
Prudul26A000856	9154	7556	9147	12696	7306	5793	-0.252066	6.99753	4.48925	0.0465408	0.301617
Prudul26A000857	3276	3050	3862	3772	2378	2122	0.0171754	5.64515	0.0323835	0.858961	1
Prudul26A000858	824	722	839	804	494	469	0.141794	3.56401	1.82056	0.192005	0.586005
Prudul26A000859	0	0	0	0	0	0	0	-4.78464	0	1	1
Prudul26A000860	839	272	170	215	447	195	0.124017	2.99175	0.0466938	0.831259	1
Prudul26A000862	2460	1843	1964	2640	1666	1128	-0.0539059	5.12309	0.291765	0.594929	0.961471
Prudul26A000863	358	559	346	182	118	157	1.14241	2.14325	9.14979	0.00657901	0.122789
Prudul26A000866	31850	27183	29135	24774	12360	13150	0.540841	8.2738	10.5288	0.0039765	0.098208
Prudul26A000867	1946	1243	1295	4744	2617	1291	-1.15431	5.41478	19.8435	0.000250125	0.0343124
Prudul26A000868	0	0	0	0	0	0	0	-4.78464	0	1	1
Prudul26A000870	877	706	1099	1155	549	564	-0.0113251	3.93243	0.00445499	0.947433	1
Prudul26A000871	71783	48195	52024	73216	42060	31072	-0.0252391	9.60721	0.041843	0.839943	1
Prudul26A000872	6722	4333	3478	8018	6740	4092	-0.68721	6.53754	8.71528	0.00783559	0.131946
Prudul26A000873	21406	14690	16781	21227	16580	11960	-0.224692	8.32345	2.97785	0.0994997	0.432525
Prudul26A000874	15	28	8	31	18	23	-0.781949	0.100082	3.0103	0.0977924	0.429264
Prudul26A000875	225	251	247	184	167	77	0.492375	1.00166	2.74581	0.112781	0.457829
Prudul26A000876	2491	2090	2439	2269	1475	1168	0.236438	4.81278	4.56168	0.0449684	0.296921
Prudul26A000878	1006	681	905	1169	626	499	-0.075482	3.16369	0.328521	0.572784	0.945111
Prudul26A000879	0	0	0	0	0	0	0	-4.72557	0	1	1
Prudul26A000880	1694	1147	956	1859	1316	905	-0.395744	4.37536	5.01616	0.0363744	0.267474
Prudul26A000882	7	7	6	8	5	2	0.190555	-2.55742	0.0638362	0.803056	1
Prudul26A000883	0	0	0	0	0	0	0	-4.78464	0	1	1
Prudul26A000884	175	114	229	89	70	61	0.906514	1.59268	13.8178	0.00132197	0.0612326
Prudul26A000885	0	0	0	0	0	1	-1.88819	-2.23383	1.14137	0.3029	0.707883
Prudul26A000887	106	62	134	127	57	42	0.205583	1.37875	0.66445	0.42439	0.819253
Prudul26A000888	1814	1666	2132	2133	1110	987	0.161918	4.57407	1.81441	0.192726	0.586814
Prudul26A000889	0	0	0	0	0	0	0	-3.34681	0	1	1
Prudul26A000890	6	0	3	1	0	0	2.49707	-3.23664	4.63578	0.0434219	0.291535
Prudul26A000891	1	2	2	0	1	2	0.306936	-3.1027	0.0872015	0.770744	1
Prudul26A000892	5	0	0	7	1	1	-0.979578	-3.73054	0.702337	0.411693	0.807866
Prudul26A000893	285	136	320	289	77	111	0.428113	0.706373	1.20202	0.285668	0.692338
Prudul26A000894	0	0	0	0	0	0	0	-4.78464	0	1	1
Prudul26A000895	3362	3067	1656	2165	1580	1136	0.43819	4.96245	5.57508	0.0282445	0.238802
Prudul26A000896	4454	3639	4755	4264	2756	2215	0.196613	5.6772	4.47728	0.0468067	0.302254
Prudul26A000899	1718	1439	1707	1755	1061	1014	0.053766	4.41342	0.2991	0.590369	0.958052
Prudul26A000900	13	0	13	18	96	17	-2.76901	-1.55457	6.40601	0.0198074	0.201098
Prudul26A000901	16689	16985	6412	14012	5471	6115	0.423178	7.27619	2.07466	0.165599	0.548093
Prudul26A000903	6035	3838	2753	5004	3300	1658	0.0945578	6.32663	0.209635	0.651886	1
Prudul26A000904	10958	8129	6760	8298	6582	4457	0.112427	6.87423	0.871497	0.36144	0.762138
Prudul26A000905	4	0	0	0	0	0	3.19523	-4.39442	2.27153	0.153334	0.528333
Prudul26A000906	0	0	0	0	0	0	0	-4.78464	0	1	1
Prudul26A000907	0	0	0	0	0	0	0	-4.78464	0	1	1
Prudul26A000909	1038	871	1158	1243	605	629	0.0487534	3.66178	0.104054	0.750294	1
Prudul26A000910	498	410	347	292	200	206	0.517413	2.18536	4.2793	0.0514649	0.315676
Prudul26A000912	417227	312818	253724	380161	331477	226643	-0.256182	12.0088	2.41453	0.135562	0.49777
Prudul26A000913	242	205	135	241	133	120	-0.0338024	2.79795	0.033927	0.855677	1
Prudul26A000914	0	0	0	0	0	0	0	-4.78464	0	1	1
Prudul26A000915	4	0	3	0	0	0	3.95604	-4.09021	3.94105	0.0640652	0.350627
Prudul26A000916	0	0	0	0	0	0	0	-4.78464	0	1	1
Prudul26A000917	219	128	213	179	88	58	0.565922	1.13573	5.36629	0.0310139	0.24918
Prudul26A000918	9501	8574	11094	9469	6780	5734	0.106534	7.09052	0.992806	0.330708	0.735493
Prudul26A000919	0	0	0	0	0	0	0	-4.72466	0	1	1
Prudul26A000920	288	349	193	760	104	129	-0.284664	1.71568	0.261778	0.61459	0.975422
Prudul26A000921	0	0	0	0	0	0	0	-4.78464	0	1	1
Prudul26A000922	0	0	0	0	0	0	0	-4.78464	0	1	1
Prudul26A000923	88	135	111	109	50	55	0.409678	0.1243	1.28981	0.269226	0.677444
Prudul26A000924	10839	9010	14321	12725	6496	4586	0.308473	7.27081	3.08431	0.0940252	0.421765
Prudul26A000925	261	159	464	191	137	122	0.659984	1.90606	5.81692	0.025379	0.227176
Prudul26A000927	228	152	159	169	142	124	-0.04121	1.41916	0.0273912	0.870174	1
Prudul26A000928	3384	2023	2720	5123	3253	2182	-0.646156	5.84686	9.25733	0.00634074	0.121273
Prudul26A000929	30401	28551	33597	34162	10797	12791	0.495086	8.08253	6.27912	0.0207667	0.204813
Prudul26A000933	5866	4143	3731	6649	3967	2396	-0.161395	5.96996	1.41946	0.247145	0.652836
Prudul26A000934	3	4	6	4	2	4	0.0609102	-2.68562	0.00856396	0.927169	1
Prudul26A000935	20428	19373	37843	22212	13522	14066	0.34634	8.50968	2.95672	0.10063	0.434942
Prudul26A000936	0	0	0	0	0	0	0	-4.28102	0	1	1
Prudul26A000937	12	10	13	15	4	0	0.776953	-1.7486	1.44645	0.242846	0.647876
Prudul26A000938	1000	751	797	913	559	459	0.120892	3.74676	0.820321	0.37564	0.772735
Prudul26A000939	5	3	13	2	18	0	-0.305297	-3.12031	0.0595017	0.809717	1
Prudul26A000940	5	4	4	4	2	2	0.414027	-3.59286	0.180449	0.675426	1
Prudul26A000941	0	0	0	0	0	0	0	-4.78464	0	1	1
Prudul26A000942	3	0	0	1	0	0	1.05562	-4.17859	0.447438	0.511039	0.896455
Prudul26A000943	1061	690	499	1103	906	537	-0.483482	3.59229	5.62875	0.0275784	0.236998
Prudul26A000944	1	0	0	0	0	0	1.62519	-4.75602	0.959275	0.362723	0.762138
Prudul26A000946	0	0	0	2	0	0	-2.52313	-4.48516	2.43683	0.140161	0.505739
Prudul26A000947	0	0	0	0	0	0	0	-4.78464	0	1	1
Prudul26A000948	30	27	20	14	10	22	0.314364	-2.08786	0.19543	0.663077	1
Prudul26A000949	65	23	40	51	27	14	0.239737	-1.25959	0.359449	0.555401	0.932285
Prudul26A000950	45	31	26	45	17	24	-0.02525	-1.53807	0.00308815	0.956223	1
Prudul26A000951	217	325	194	426	148	114	-0.0326308	1.8659	0.0104345	0.919634	1
Prudul26A000953	26995	21770	14936	41282	23008	18029	-0.624564	8.6673	16.9305	0.000517843	0.0459121
Prudul26A000954	2960	2984	2552	2716	1767	1598	0.191963	5.28119	3.44705	0.0778381	0.385188
Prudul26A000955	217	181	75	128	79	62	0.53637	1.33384	1.63669	0.215114	0.612797
Prudul26A000956	190	100	287	126	133	46	0.634338	1.94723	0.925244	0.348183	0.749882
Prudul26A000957	76	45	87	82	27	32	0.342554	0.180943	1.06891	0.31327	0.717419
Prudul26A000959	826	865	723	1080	821	676	-0.398603	4.69493	2.16538	0.156893	0.53309
Prudul26A000960	33	47	49	102	56	48	-0.910497	1.2442	6.35238	0.0201259	0.202625
Prudul26A000961	102	192	50	158	82	90	-0.185255	0.372783	0.236201	0.632133	0.98915
Prudul26A000962	6	11	5	9	2	7	0.020234	-1.36691	0.00118456	0.972878	1
Prudul26A000963	4589	3957	4634	5378	3142	2641	-0.024865	6.03987	0.083203	0.775908	1
Prudul26A000964	828	717	877	864	523	373	0.210971	3.80735	3.55406	0.0736974	0.375838
Prudul26A000965	0	0	0	0	0	0	0	-4.51082	0	1	1
Prudul26A000966	760	734	951	500	320	330	0.78301	1.67943	1.08622	0.310531	0.714903
Prudul26A000967	510	763	594	928	211	526	-0.0602999	3.85425	0.0209178	0.886534	1
Prudul26A000968	409	505	881	468	205	272	0.668312	2.52468	7.42466	0.0128867	0.165775
Prudul26A000969	102072	81040	78946	110023	68454	58392	-0.139765	9.70902	1.5213	0.23142	0.633006
Prudul26A000970	778	694	863	1355	662	512	-0.331538	3.68076	6.38344	0.019861	0.201395
Prudul26A000971	0	0	0	0	0	0	0	-4.78464	0	1	1
Prudul26A000974	11178	9073	9206	14108	8960	6669	-0.282784	7.16436	10.9419	0.00343764	0.0926895
Prudul26A000975	5093	3675	2871	4695	4437	3013	-0.401572	6.1823	4.05127	0.0574994	0.332766
Prudul26A000976	4	3	0	0	0	0	3.97796	-2.58549	5.21382	0.0344672	0.261136
Prudul26A000977	16	31	17	20	6	10	0.612248	-1.1431	1.83519	0.190302	0.583572
Prudul26A000978	336	209	153	154	171	121	0.268799	2.18887	1.27716	0.271517	0.679044
Prudul26A000979	2218	1920	1988	3012	1446	1178	-0.102492	5.14409	0.697921	0.413143	0.809581
Prudul26A000980	3904	3354	4726	4358	2401	1991	0.204209	5.73152	3.64816	0.0702651	0.366631
Prudul26A000981	4	9	4	2	1	7	0.32396	-3.55621	0.112808	0.740393	1
Prudul26A000982	1410	1110	1752	1623	935	799	0.0822181	4.20895	0.46663	0.502212	0.889678
Prudul26A000983	0	0	1	1	0	0	-0.131763	-4.69948	0.00884434	0.926855	1
Prudul26A000985	121	98	74	181	122	126	-0.876828	0.939537	9.93419	0.00492398	0.107738
Prudul26A000986	0	0	0	0	0	0	0	-4.78464	0	1	1
Prudul26A000987	901	746	689	1591	990	802	-0.810699	3.79514	15.6106	0.000762105	0.0512695
Prudul26A000988	0	0	0	0	0	0	0	-4.78464	0	1	1
Prudul26A000989	4908	3441	2571	5929	2895	1883	-0.183802	5.59915	0.430368	0.519493	0.903425
Prudul26A000990	2773	3102	4265	3754	1740	1907	0.210545	5.29643	1.76435	0.198725	0.592799
Prudul26A000991	2	0	2	0	0	0	3.22916	-4.14045	3.5872	0.0740233	0.376507
Prudul26A000992	1153	1035	1841	1320	769	819	0.178264	4.31082	1.03873	0.32003	0.724598
Prudul26A000993	1	0	1	2	0	0	-0.141017	-4.61934	0.0104236	0.920615	1
Prudul26A000994	2826	2468	3658	2863	1982	1895	0.0968347	5.06985	0.572521	0.457893	0.851024
Prudul26A000995	0	0	0	0	0	0	0	-4.78464	0	1	1
Prudul26A000996	2562	2132	1081	2991	1924	1260	-0.356766	5.14881	3.05766	0.0953619	0.42444
Prudul26A000997	19	30	2	7	3	8	1.15148	-2.55997	1.92535	0.180212	0.569884
Prudul26A000998	1	1	0	0	0	0	2.39155	-4.37103	1.64742	0.215207	0.61283
Prudul26A000999	706	677	797	1211	564	533	-0.313813	3.91638	5.46464	0.0296729	0.24395
Prudul26A001000	10921	10099	10475	13585	7697	5883	-0.0297426	6.85692	0.10486	0.749364	1
Prudul26A001002	3865	3157	3711	6127	2568	2515	-0.285419	6.13061	3.04345	0.0960839	0.425395
Prudul26A001003	0	0	0	0	0	0	0	-4.78464	0	1	1
Prudul26A001005	6627	9607	6824	8422	5107	3979	0.158863	6.12166	0.594724	0.449435	0.84383
Prudul26A001006	3678	3287	5609	3213	1939	1708	0.602178	5.62869	17.8464	0.000399517	0.0412585
Prudul26A001007	0	1	0	0	0	0	1.66185	-4.72539	0.972342	0.351522	0.751922
Prudul26A001008	0	0	0	0	0	0	0	-4.78464	0	1	1
Prudul26A001009	0	0	0	0	0	0	0	-2.36503	0	1	1
Prudul26A001011	2173	1935	1275	2403	2052	1321	-0.406304	4.90439	3.40419	0.0796083	0.389318
Prudul26A001012	0	0	0	0	0	0	0	-4.78464	0	1	1
Prudul26A001013	90	63	30	34	47	12	0.660231	-0.136141	1.9106	0.181816	0.571256
Prudul26A001014	4752	2881	3124	9869	4700	3007	-0.917076	6.14282	10.2952	0.0045357	0.103249
Prudul26A001016	521	346	224	415	434	321	-0.473177	3.26986	2.00357	0.17221	0.559024
Prudul26A001017	376	272	419	389	283	200	0.00229205	2.6425	0.000163628	0.989918	1
Prudul26A001018	5857	4670	4205	5332	3435	2335	0.145688	6.23254	2.32086	0.142973	0.511028
Prudul26A001019	3397	2436	1698	4386	2039	1228	-0.21628	5.19758	1.38297	0.253113	0.659967
Prudul26A001020	3886	2870	3107	3645	2185	1423	0.197995	5.46002	2.77158	0.111207	0.454826
Prudul26A001021	4637	3593	3142	3989	2423	1732	0.222177	5.23748	2.33405	0.141901	0.509029
Prudul26A001023	6466	4962	5952	6470	4103	3023	0.0856012	6.27866	1.27083	0.272672	0.679044
Prudul26A001024	3952	4674	2347	4005	2907	2328	-0.0404295	5.95922	0.0535193	0.819349	1
Prudul26A001025	13	27	2	6	0	2	2.19369	-2.802	1.96484	0.176192	0.564683
Prudul26A001026	361	300	339	551	268	187	-0.21661	2.55001	1.40077	0.250178	0.657018
Prudul26A001027	664	605	1285	553	518	315	0.580446	3.63417	7.25184	0.013825	0.170322
Prudul26A001028	2959	2224	3188	2451	1925	1424	0.221095	5.24099	3.76059	0.0664033	0.356807
Prudul26A001029	10873	11077	24215	12555	7155	8123	0.438936	7.52074	3.52462	0.0748544	0.378444
Prudul26A001030	0	0	0	0	0	0	0	-4.78464	0	1	1
Prudul26A001031	1933	1407	1229	2485	1115	854	-0.175871	4.61848	0.950398	0.341016	0.742566
Prudul26A001032	0	0	0	0	0	0	0	-4.78464	0	1	1
Prudul26A001033	0	0	0	0	0	0	0	-4.78464	0	1	1
Prudul26A001034	0	0	0	0	0	0	0	-4.75507	0	1	1
Prudul26A001036	131	105	97	144	50	39	0.344244	1.88695	0.523182	0.477769	0.867866
Prudul26A001037	2	6	2	2	5	6	-0.765581	-2.58264	0.581304	0.454511	0.84799
Prudul26A001038	47	91	73	82	49	25	0.254399	-0.202297	0.376489	0.546257	0.924293
Prudul26A001039	7441	6524	6415	8323	4318	3794	0.0621163	6.61205	0.544989	0.468765	0.860447
Prudul26A001040	155	119	186	219	132	114	-0.292302	1.6221	2.09427	0.163017	0.543547
Prudul26A001041	2204	2282	3183	3166	1211	1465	0.169483	4.90746	0.304876	0.587184	0.955428
Prudul26A001042	6349	3811	2682	6099	4910	2534	-0.367863	6.55573	2.28884	0.14595	0.516227
Prudul26A001043	569	537	531	562	368	290	0.149182	2.91878	1.06778	0.313521	0.717419
Prudul26A001045	1827	1415	1672	1705	1099	883	0.131358	4.55805	1.9931	0.173061	0.560145
Prudul26A001046	1191	1242	366	549	479	543	0.454369	3.44125	1.55723	0.226746	0.626496
Prudul26A001047	0	0	0	0	0	0	0	-4.78464	0	1	1
Prudul26A001048	0	0	0	0	0	0	0	-4.78464	0	1	1
Prudul26A001050	928	811	974	1093	518	431	0.18812	3.63746	2.3504	0.140585	0.50666
Prudul26A001051	0	0	0	0	0	0	0	-4.78464	0	1	1
Prudul26A001052	573	456	437	349	253	251	0.447281	3.12568	2.66393	0.117959	0.467935
Prudul26A001053	67	35	41	45	20	19	0.506526	-0.392753	2.03643	0.168669	0.553846
Prudul26A001054	12821	11922	10170	13058	7194	6331	0.134727	7.29184	1.84378	0.189311	0.582582
Prudul26A001055	7	15	2	393	4	4	-3.84549	-0.0492813	9.0413	0.0072977	0.128405
Prudul26A001056	0	0	0	0	0	0	0	-4.78464	0	1	1
Prudul26A001057	11847	9150	6630	9964	7694	4367	0.0481862	6.93759	0.0807978	0.779079	1
Prudul26A001058	4519	3949	2033	2782	1621	1508	0.543894	5.30839	2.81652	0.109688	0.452127
Prudul26A001059	0	0	0	0	2	0	-2.68124	-4.58731	2.25719	0.162627	0.542839
Prudul26A001060	27	25	23	48	9	10	0.0536189	-1.32939	0.0142243	0.906229	1
Prudul26A001061	9766	3850	4628	1016	669	432	2.80968	4.42503	10.2426	0.00509859	0.108758
Prudul26A001062	0	0	2	0	0	0	2.40171	-4.69777	1.62014	0.237017	0.64074
Prudul26A001063	10412	6015	7959	10153	6619	5360	-0.160923	6.60654	0.449696	0.510132	0.895721
Prudul26A001064	270	208	126	219	200	148	-0.249873	2.06973	0.676783	0.420191	0.815944
Prudul26A001065	123	66	24	154	67	48	-0.563136	-0.168067	1.80746	0.193546	0.587212
Prudul26A001066	1274	846	1427	1637	931	627	-0.0883793	4.14042	0.455551	0.507275	0.89381
Prudul26A001067	6586	3828	4435	6633	4208	3100	-0.193494	5.82335	1.6991	0.206899	0.604454
Prudul26A001068	308	398	330	290	215	210	0.223235	3.0136	0.8582	0.365053	0.764287
Prudul26A001070	3461	4692	6647	7746	2989	3100	-0.0920944	6.09365	0.127651	0.724681	1
Prudul26A001071	1219	1122	1394	1757	1087	741	-0.185297	4.05393	0.681079	0.418744	0.814751
Prudul26A001072	0	1	0	0	0	0	1.66185	-4.69652	1.04238	0.335643	0.738158
Prudul26A001073	0	0	0	0	0	0	0	-4.78464	0	1	1
Prudul26A001074	49	37	26	25	18	8	0.877492	-0.577888	5.61468	0.0277513	0.237396
Prudul26A001076	7539	11665	5462	3805	2471	2745	1.15086	6.14205	9.16735	0.00702148	0.126005
Prudul26A001077	6388	5172	4656	7247	4637	3185	-0.155707	6.40167	2.5994	0.122239	0.476768
Prudul26A001078	752	689	848	1129	547	283	0.0579217	3.13894	0.0473932	0.829822	1
Prudul26A001079	308	357	376	625	286	270	-0.401485	1.92934	3.04342	0.0960852	0.425395
Prudul26A001080	1373	1081	1256	1623	1051	660	-0.0976401	4.31783	0.866922	0.362677	0.762138
Prudul26A001081	4	1	10	6	2	2	0.350133	-3.45935	0.11073	0.742703	1
Prudul26A001083	3307	3115	4466	2982	2068	2284	0.238816	5.29035	2.51886	0.127842	0.486472
Prudul26A001084	0	0	0	0	0	0	0	-4.78464	0	1	1
Prudul26A001085	3	1	4	0	0	0	4.16066	-3.74983	8.33513	0.00964643	0.144378
Prudul26A001086	2098	1616	1900	2114	1501	1076	-0.0275118	4.84254	0.0846294	0.774051	1
Prudul26A001087	0	0	0	0	0	0	0	-4.78464	0	1	1
Prudul26A001088	2524	1935	1641	2627	1964	1601	-0.338924	5.35991	8.33409	0.00898375	0.14012
Prudul26A001089	0	0	0	0	0	0	0	-4.7556	0	1	1
Prudul26A001090	0	0	0	1	0	0	-1.78111	-4.7562	1.30449	0.29408	0.699421
Prudul26A001091	1	1	0	0	0	0	2.39152	-4.69794	1.98712	0.194414	0.588275
Prudul26A001092	0	0	0	0	0	0	0	-2.9057	0	1	1
Prudul26A001093	1313	1059	1297	1679	1073	795	-0.219297	3.79494	1.4128	0.248219	0.654145
Prudul26A001094	363	178	273	226	198	142	0.181229	2.51304	0.44659	0.511436	0.896476
Prudul26A001095	15916	15370	8340	8994	7960	5786	0.477908	7.28552	5.99357	0.0234925	0.219085
Prudul26A001096	0	0	0	0	0	0	0	-4.78464	0	1	1
Prudul26A001097	1616	1167	1230	1118	1034	613	0.221516	4.17034	1.57158	0.224128	0.623463
Prudul26A001098	1778	1349	1172	1887	1307	814	-0.167622	4.58724	1.94458	0.178146	0.566997
Prudul26A001101	2972	2133	2748	3090	2068	1403	-0.0116918	5.3042	0.0150202	0.903655	1
Prudul26A001103	1910	1515	2147	2162	1149	862	0.183992	4.55527	2.58074	0.123511	0.478511
Prudul26A001105	1231	966	1312	1155	795	698	0.100866	3.77478	0.641772	0.432285	0.82649
Prudul26A001106	4296	2902	3257	4144	2598	1764	0.0339062	5.83243	0.107611	0.746218	1
Prudul26A001107	0	0	0	0	0	0	0	-4.78464	0	1	1
Prudul26A001108	11257	8473	5992	11809	9927	6096	-0.419287	6.84981	4.28155	0.0514091	0.315549
Prudul26A001109	0	0	0	0	0	0	0	-4.78464	0	1	1
Prudul26A001110	0	0	0	0	0	0	0	-4.78464	0	1	1
Prudul26A001112	2302	1944	1967	2611	1793	1209	-0.122794	5.10034	1.31334	0.265032	0.672187
Prudul26A001113	51	18	34	51	8	16	0.265713	0.310571	0.396826	0.535713	0.916138
Prudul26A001114	4938	4061	5001	5715	3682	3341	-0.160258	6.19964	1.48372	0.237068	0.64074
Prudul26A001115	0	0	0	0	0	0	0	-4.78464	0	1	1
Prudul26A001116	2734	1726	1930	3437	1880	1376	-0.31743	4.78225	7.71952	0.0114453	0.156381
Prudul26A001117	0	0	0	0	0	0	0	-4.78464	0	1	1
Prudul26A001118	6	2	0	4	1	2	-0.0873066	-0.769024	0.0124944	0.91209	1
Prudul26A001119	4	1	1	0	0	4	0.0562298	-4.11648	0.00301484	0.956803	1
Prudul26A001120	6975	3972	1470	2275	5170	2939	-0.21088	6.53316	0.156401	0.697181	1
Prudul26A001121	1872	2323	1111	2768	2363	1817	-0.699113	4.27549	4.03837	0.058795	0.336523
Prudul26A001122	4141	2539	657	1387	640	1176	0.819649	3.95809	3.48158	0.0778029	0.385085
Prudul26A001123	0	0	0	0	0	0	0	-4.78464	0	1	1
Prudul26A001124	1145	1168	1468	1217	854	792	0.0965914	3.87365	0.3618	0.554122	0.931134
Prudul26A001125	0	0	0	0	0	0	0	-4.78464	0	1	1
Prudul26A001127	8925	8129	6033	11701	9156	6257	-0.526072	6.99659	10.4649	0.00406793	0.0992899
Prudul26A001128	0	0	0	0	0	0	0	-4.64305	0	1	1
Prudul26A001129	0	0	0	2	0	0	-2.52107	-4.67058	1.87809	0.205896	0.602951
Prudul26A001130	0	0	0	0	0	0	0	-4.78464	0	1	1
Prudul26A001132	1378	1251	2127	1178	789	773	0.489286	4.23128	9.3759	0.00604605	0.11883
Prudul26A001133	2936	3014	4237	3502	2148	2258	0.0686558	5.39494	0.217187	0.64612	0.999695
Prudul26A001134	135	32	474	54	739	463	-1.52269	1.33816	1.67131	0.212495	0.610313
Prudul26A001136	1743	1258	2153	1669	1004	785	0.310796	4.74307	6.62173	0.0179534	0.191803
Prudul26A001137	457	259	537	657	306	230	-0.148396	2.95014	0.436402	0.516242	0.900609
Prudul26A001138	6960	6145	6668	8332	4503	3939	-0.0171636	6.43881	0.0132573	0.909457	1
Prudul26A001139	1138	949	854	1021	658	614	0.0566426	5.45497	0.0568282	0.813999	1
Prudul26A001140	24	30	26	33	20	12	0.076187	-1.18044	0.0292394	0.865909	1
Prudul26A001142	3325	2518	3488	4197	2248	1957	-0.10596	6.05619	0.612528	0.442811	0.836971
Prudul26A001143	5	8	5	7	4	2	0.254143	-2.84436	0.0846352	0.774043	1
Prudul26A001144	6175	5582	5738	5097	3731	2995	0.264849	5.97662	7.56037	0.0121996	0.160704
Prudul26A001146	2686	2268	2279	3102	1681	1266	0.0200257	5.09937	0.0443458	0.835297	1
Prudul26A001148	7179	6461	5068	6959	4578	3430	0.0482903	6.5104	0.242142	0.627907	0.985727
Prudul26A001149	0	0	0	0	0	0	0	-4.78464	0	1	1
Prudul26A001151	775	510	285	431	667	531	-0.495901	3.51165	1.81973	0.19275	0.586814
Prudul26A001152	0	0	0	0	0	0	0	-4.78464	0	1	1
Prudul26A001153	79	62	117	84	42	37	0.419396	-0.014371	1.94991	0.177578	0.566391
Prudul26A001154	8058	8301	9550	11831	3855	4383	0.187253	6.55962	0.940228	0.343555	0.745078
Prudul26A001155	1	0	2	1	0	0	1.09235	-4.28488	0.373171	0.550777	0.928397
Prudul26A001157	2	0	0	0	0	0	2.36917	-2.08518	2.4665	0.137947	0.501767
Prudul26A001158	0	0	0	0	0	0	0	-2.00066	0	1	1
Prudul26A001159	0	0	0	0	0	0	0	-4.78464	0	1	1
Prudul26A001160	279	144	128	286	206	159	-0.564619	1.23469	3.72168	0.0677116	0.360332
Prudul26A001161	9067	5965	5670	8923	5322	2811	0.0516348	7.14051	0.0994527	0.755685	1
Prudul26A001162	689	709	496	1217	501	402	-0.3469	2.82704	0.91339	0.350513	0.751922
Prudul26A001163	117	96	60	79	59	40	0.32547	1.70691	1.8081	0.193469	0.587212
Prudul26A001164	3	18	2	12	8	4	-0.229784	-3.13978	0.0454051	0.833372	1
Prudul26A001165	71	23	94	213	47	50	-0.852776	-0.0152961	1.77266	0.197713	0.591345
Prudul26A001166	6768	6665	9753	7127	4148	4678	0.240437	6.4633	2.86179	0.105898	0.446194
Prudul26A001167	984	466	651	548	420	246	0.49111	2.56418	1.95477	0.177062	0.565572
Prudul26A001168	13883	14872	15543	23876	14258	11230	-0.406191	7.68687	8.01052	0.0101969	0.147439
Prudul26A001169	1913	1372	1049	1941	1485	1076	-0.365635	4.77507	6.30711	0.0205192	0.203844
Prudul26A001174	1508	1322	1557	1622	884	700	0.210061	4.4046	3.8292	0.0641668	0.350784
Prudul26A001175	714	451	526	763	400	342	-0.0946827	3.1318	0.502679	0.486334	0.874496
Prudul26A001177	4711	3193	3402	4884	2604	1454	0.12892	6.05171	0.640518	0.432728	0.826835
Prudul26A001178	1946	2448	4981	3621	1927	1676	0.145463	5.28089	0.337981	0.567548	0.94131
Prudul26A001179	378	309	166	191	136	93	0.736093	1.91056	6.65091	0.0177343	0.190774
Prudul26A001182	3012	2253	2518	3183	1912	1210	0.0625164	5.353	0.407855	0.530152	0.912051
Prudul26A001183	6717	5430	4537	7763	4647	3138	-0.145552	6.65393	1.73578	0.202253	0.597524
Prudul26A001184	0	0	0	0	0	0	0	-4.69715	0	1	1
Prudul26A001185	1342	1179	699	307	313	293	1.43807	4.49356	4.11971	0.0577615	0.333711
Prudul26A001187	899	761	624	774	572	486	0.00335438	4.22314	0.000429176	0.983673	1
Prudul26A001188	1003	1122	1105	1230	642	544	0.186363	3.90578	2.11078	0.161445	0.540313
Prudul26A001189	44238	28690	23749	48943	29869	18481	-0.262209	9.00857	2.94483	0.101273	0.436259
Prudul26A001190	627	630	470	912	388	250	-0.00926259	2.69155	0.0018146	0.966435	1
Prudul26A001191	1073	786	1589	927	561	551	0.463124	4.07439	6.25823	0.0209536	0.205837
Prudul26A001192	27	24	34	54	10	9	0.144495	-2.09348	0.0353947	0.852626	1
Prudul26A001193	0	1	2	1	1	1	-0.25752	-4.58901	0.0423617	0.840891	1
Prudul26A001194	11903	12046	12670	13417	6073	6387	0.261914	7.05034	4.22671	0.0527896	0.319741
Prudul26A001195	20	20	23	25	23	21	-0.472921	-1.93657	1.31426	0.26487	0.67215
Prudul26A001196	9	2	0	5	0	3	0.154071	-2.15334	0.0278689	0.869058	1
Prudul26A001198	0	0	0	0	0	0	0	-4.75427	0	1	1
Prudul26A001201	8510	6741	7909	9372	5434	4605	-0.0140315	6.80988	0.0190719	0.891512	1
Prudul26A001202	5438	3721	2984	6369	3995	2605	-0.3571	6.25635	5.56869	0.028325	0.238946
Prudul26A001203	0	0	0	0	0	0	0	-4.66828	0	1	1
Prudul26A001204	591	390	379	438	332	206	0.18691	2.57802	1.11871	0.302537	0.707664
Prudul26A001205	11760	8173	7484	10849	9591	6345	-0.29203	7.34249	2.93978	0.101547	0.436674
Prudul26A001206	1749	1502	1642	1603	1039	818	0.223087	4.52203	5.98014	0.0236302	0.219834
Prudul26A001207	4228	4031	2588	2991	1841	1677	0.450731	5.25196	7.20144	0.0141129	0.172311
Prudul26A001208	22346	24220	7967	14962	5622	10111	0.536305	6.99102	0.930739	0.34757	0.749206
Prudul26A001209	8	6	9	31	35	14	-2.07704	-1.91311	15.9488	0.00068926	0.0498541
Prudul26A001210	91	66	120	122	80	48	-0.100953	0.665637	0.123317	0.729059	1
Prudul26A001211	467	484	583	639	418	354	-0.157687	2.62849	0.717331	0.406829	0.803358
Prudul26A001212	0	0	0	0	0	0	0	-4.72514	0	1	1
Prudul26A001213	0	0	0	0	0	0	0	-4.78464	0	1	1
Prudul26A001214	21	8	10	9	24	13	-0.690386	-2.07432	1.32044	0.263783	0.670717
Prudul26A001215	41	56	81	79	56	43	-0.267426	-0.386765	0.387537	0.540481	0.920093
Prudul26A001216	3621	2791	2775	3698	2354	1728	-0.0310755	5.43564	0.129069	0.723084	1
Prudul26A001218	9434	9111	9541	8243	5191	5229	0.288761	7.01089	8.49825	0.00843038	0.135841
Prudul26A001219	45	16	7	14	9	18	0.277267	-2.15896	0.100817	0.754072	1
Prudul26A001220	254	286	523	302	262	160	0.272382	2.11248	1.0962	0.307326	0.711343
Prudul26A001221	0	0	1	0	0	0	1.64911	-4.30247	0.944891	0.347027	0.748523
Prudul26A001222	8169	5451	4843	8695	5252	3365	-0.160023	6.77369	1.37968	0.253659	0.660602
Prudul26A001223	2683	2667	2731	2537	1545	1444	0.266408	5.22192	6.48711	0.0190045	0.197221
Prudul26A001224	22	6	3	18	27	14	-1.3172	0.10039	7.51275	0.0124359	0.162687
Prudul26A001225	104	93	109	179	146	90	-0.724504	1.44631	5.54886	0.0285765	0.240007
Prudul26A001226	1138	980	1183	1354	749	561	0.0706621	3.88271	0.37504	0.547024	0.925011
Prudul26A001227	3216	3129	2057	2232	1654	1392	0.362078	5.0246	3.03991	0.0962643	0.425875
Prudul26A001228	354	332	511	568	271	312	-0.207665	3.0212	1.04034	0.319663	0.724581
Prudul26A001229	1325	1344	1054	1713	1066	836	-0.22008	4.45523	1.66646	0.211145	0.608838
Prudul26A001232	1741	1200	1318	1746	884	756	0.0790015	4.79218	0.558127	0.463524	0.855435
Prudul26A001234	1250	894	873	1261	821	547	-0.0688309	4.36561	0.268872	0.609658	0.972318
Prudul26A001235	3	5	1	2	0	2	0.83311	-2.32464	0.478661	0.496814	0.885452
Prudul26A001236	5384	8587	17407	224	590	527	4.08915	6.72525	21.6832	0.000210768	0.0321553
Prudul26A001237	249	327	300	301	152	137	0.342258	1.10299	0.115992	0.73774	1
Prudul26A001238	0	0	0	0	0	0	0	-4.75431	0	1	1
Prudul26A001240	1225	1307	993	1890	1008	579	-0.172078	4.23036	0.780318	0.387316	0.784209
Prudul26A001241	2	6	0	0	2	0	1.5291	-3.41391	1.03556	0.320753	0.725287
Prudul26A001244	5135	3475	2874	4833	2971	1740	0.021235	6.15623	0.0186961	0.892579	1
Prudul26A001245	31939	24586	76396	51490	33468	26289	-0.0125187	8.61124	0.00216474	0.963346	1
Prudul26A001249	2824	1983	2206	3930	2056	1498	-0.329145	5.45473	6.47837	0.0190751	0.197499
Prudul26A001250	1727	2774	976	1595	936	517	0.659497	4.11445	3.16282	0.0913124	0.41617
Prudul26A001251	2485	2261	2264	2988	1553	1406	-0.0136791	4.95721	0.00771917	0.930844	1
Prudul26A001252	77	93	83	165	96	54	-0.51836	0.602215	2.67027	0.117548	0.467084
Prudul26A001253	15	41	4	17	8	8	0.649649	-1.12884	1.03902	0.319964	0.724598
Prudul26A001254	304	526	284	531	398	250	-0.325435	2.27714	1.31225	0.265223	0.672436
Prudul26A001255	0	0	2	2	2	1	-1.40769	-3.71519	0.932619	0.345472	0.746897
Prudul26A001256	8970	8751	7893	8413	4936	3932	0.313721	6.40856	2.526	0.127333	0.485287
Prudul26A001257	3	0	0	9	4	0	-2.1224	-3.57986	2.71179	0.116546	0.464673
Prudul26A001259	13653	11901	27161	43823	23752	18264	-0.933031	7.28461	13.5996	0.00144776	0.0633548
Prudul26A001264	153	131	150	135	121	45	0.272309	2.06068	0.602081	0.446672	0.841211
Prudul26A001265	0	32	3	0	4	2	2.18286	-1.05852	2.55621	0.125758	0.482823
Prudul26A001266	2790	1902	1127	1914	2234	1222	-0.240092	5.24817	0.695432	0.41445	0.81041
Prudul26A001267	121	74	44	50	39	21	0.825334	0.231736	6.3224	0.0203854	0.203705
Prudul26A001268	738	447	745	899	457	371	-0.0861472	3.42857	0.283615	0.600084	0.965604
Prudul26A001270	4	0	0	0	0	0	3.19558	-4.32571	2.49991	0.135505	0.49777
Prudul26A001271	1034	877	1376	910	675	509	0.357439	3.59857	6.20075	0.0214777	0.208711
Prudul26A001272	44	38	61	39	10	22	0.757295	-0.184761	4.30521	0.0508261	0.31351
Prudul26A001273	25	36	22	33	18	18	0.0100241	-0.616798	0.000601713	0.980668	1
Prudul26A001274	0	0	0	0	0	0	0	-4.78464	0	1	1
Prudul26A001276	1834	1556	1505	2434	1533	1282	-0.382173	5.00713	5.06445	0.0355762	0.264756
Prudul26A001277	540	401	585	491	307	320	0.135813	3.20249	0.582109	0.454203	0.84799
Prudul26A001278	10907	9339	12707	11985	7293	6570	0.0690287	6.83869	0.463714	0.503536	0.891099
Prudul26A001279	4274	3582	2544	3996	2212	1523	0.193707	5.79011	1.21388	0.28337	0.68956
Prudul26A001280	712	366	660	474	250	189	0.676715	2.28354	6.81164	0.0165796	0.185204
Prudul26A001282	847	1065	4675	1642	652	878	0.819429	4.34864	3.71086	0.0694237	0.364826
Prudul26A001283	978	1316	672	613	216	379	1.03568	3.51622	5.47258	0.0304196	0.247045
Prudul26A001285	1376	1359	1981	2063	1260	953	-0.109224	4.44484	0.337218	0.567788	0.941462
Prudul26A001286	2596	1920	1481	2546	1962	1214	-0.222819	4.93751	1.0405	0.319655	0.724581
Prudul26A001288	1447	1051	1366	1445	848	648	0.133206	4.11231	1.28372	0.270325	0.678485
Prudul26A001289	3374	3074	4300	4201	2440	2193	0.0143947	5.45412	0.0114036	0.915999	1
Prudul26A001290	266	169	103	176	81	91	0.344068	1.24541	1.06722	0.313643	0.717419
Prudul26A001291	10968	6202	9362	16536	7813	6484	-0.456061	5.9414	10.5812	0.00390332	0.0979717
Prudul26A001292	5780	4252	4026	6113	3339	2352	0.0133162	6.22054	0.0141061	0.906618	1
Prudul26A001293	4	1	4	1	2	0	1.18028	-3.92657	0.932159	0.346796	0.748383
Prudul26A001294	2349	1788	1449	2322	1974	1643	-0.432846	4.45404	6.07097	0.0227159	0.215176
Prudul26A001295	0	0	0	0	0	0	0	-4.78464	0	1	1
Prudul26A001296	300	246	358	277	235	197	0.0175865	1.9432	0.007453	0.932044	1
Prudul26A001297	0	0	1	1	0	0	-0.132533	-4.56282	0.0102551	0.920952	1
Prudul26A001298	4	16	0	13	1	8	-0.320947	-3.62679	0.0562418	0.815869	1
Prudul26A001299	136	102	50	83	49	50	0.353543	0.915387	1.28609	0.269896	0.677913
Prudul26A001300	0	0	0	0	0	0	0	-4.78464	0	1	1
Prudul26A001301	2113	1987	1053	2764	815	799	0.0842354	3.98365	0.0575312	0.812971	1
Prudul26A001302	509	417	439	531	287	259	0.0783191	2.63017	0.283484	0.600167	0.965604
Prudul26A001303	253	188	70	196	261	203	-0.781025	2.31722	3.05137	0.0959894	0.425284
Prudul26A001304	5379	4139	4167	6332	3601	2557	-0.112685	6.13657	1.41452	0.247941	0.653957
Prudul26A001305	0	0	0	0	0	0	0	-4.25845	0	1	1
Prudul26A001306	0	0	0	0	0	2	-2.74487	-4.50617	1.5713	0.233067	0.635454
Prudul26A001307	214	123	45	120	79	52	0.314005	0.230192	0.255716	0.6185	0.978015
Prudul26A001308	270	306	326	349	310	204	-0.234035	1.88764	1.25164	0.276217	0.682203
Prudul26A001309	0	0	0	0	0	0	0	-4.78464	0	1	1
Prudul26A001310	13	17	18	31	11	9	-0.247982	-2.16707	0.337841	0.567433	0.94131
Prudul26A001311	768	620	851	828	516	386	0.108685	3.59514	0.707668	0.409954	0.80579
Prudul26A001312	2	0	0	0	0	0	2.35917	-4.72798	1.53265	0.258945	0.666162
Prudul26A001313	11543	9559	8522	12775	8045	6201	-0.139743	7.17209	3.13439	0.0915723	0.416776
Prudul26A001314	1310	1022	1070	1546	1032	788	-0.268525	4.64224	3.76199	0.0663568	0.356699
Prudul26A001315	4	6	7	5	2	1	0.872923	-3.45321	0.849631	0.36741	0.76509
Prudul26A001316	0	0	0	0	0	0	0	-4.78464	0	1	1
Prudul26A001318	20558	20046	11669	16780	11579	10209	0.135797	7.73269	0.783261	0.386439	0.783834
Prudul26A001319	20166	15486	13186	21654	12141	8214	-0.0199833	8.08766	0.0242317	0.877824	1
Prudul26A001320	0	0	0	0	0	0	0	-4.78464	0	1	1
Prudul26A001321	0	0	0	0	0	0	0	-4.7553	0	1	1
Prudul26A001322	0	0	0	1	0	0	-1.78163	-4.58505	0.862127	0.374115	0.771098
Prudul26A001323	6	4	12	76	18	10	-2.27665	-2.53268	6.44427	0.0203381	0.203456
Prudul26A001324	82	153	159	147	121	73	-0.045476	0.300308	0.0115509	0.91546	1
Prudul26A001325	0	0	0	0	0	0	0	-4.61378	0	1	1
Prudul26A001327	3591	2794	2625	3590	2139	1651	0.0230347	5.61251	0.0613215	0.80689	1
Prudul26A001328	0	0	0	0	0	0	0	-4.78464	0	1	1
Prudul26A001329	183	139	117	143	96	77	0.17936	1.01706	0.50424	0.485667	0.874168
Prudul26A001331	2428	2069	1611	2062	1483	940	0.173158	4.96926	1.5337	0.229594	0.630562
Prudul26A001332	8337	8468	18120	10466	5962	7740	0.218423	7.14898	0.690268	0.415962	0.811713
Prudul26A001333	0	0	0	0	0	0	0	-4.56073	0	1	1
Prudul26A001334	2	3	0	0	0	0	3.54639	-1.67506	6.46309	0.0201804	0.202733
Prudul26A001335	9098	8839	3707	3685	2432	2128	1.09712	5.67639	5.02541	0.0378502	0.271517
Prudul26A001336	6134	4828	5414	6288	4388	3097	-0.0310651	6.41194	0.115011	0.73797	1
Prudul26A001337	0	0	0	0	0	0	0	-4.78464	0	1	1
Prudul26A001338	1229	608	895	732	518	337	0.489174	4.77345	3.15649	0.0910473	0.415961
Prudul26A001339	562	329	821	539	271	269	0.398772	2.4063	1.77159	0.197844	0.591486
Prudul26A001342	2578	4710	1171	1141	870	1325	0.973477	4.70543	2.92435	0.10459	0.443412
Prudul26A001343	0	0	0	0	0	0	0	-4.78464	0	1	1
Prudul26A001344	0	5	8	6	4	0	0.234383	-2.92341	0.0488327	0.8273	1
Prudul26A001345	5612	4793	3101	5153	2999	3106	-0.037892	6.04515	0.0550654	0.816807	1
Prudul26A001346	15331	20324	3564	3330	1678	5243	1.49713	5.66701	2.54973	0.128224	0.486959
Prudul26A001348	9626	6920	7009	8199	5854	3597	0.142405	6.07565	1.23928	0.278531	0.685031
Prudul26A001349	1763	1104	1244	1770	1173	627	-0.0469521	4.88281	0.0899683	0.767247	1
Prudul26A001350	4016	3026	2692	3918	2768	1749	-0.0676267	5.77236	0.384921	0.541838	0.921141
Prudul26A001351	12214	9417	8358	17172	9476	6303	-0.367245	7.03522	6.98977	0.0153971	0.178482
Prudul26A001352	6	0	7	18	50	13	-3.00433	-1.95573	4.05471	0.0580073	0.334556
Prudul26A001353	0	0	0	0	0	0	0	-4.78464	0	1	1
Prudul26A001354	38	65	88	42	43	55	0.063226	-0.130038	0.0320515	0.859677	1
Prudul26A001355	142	112	181	202	128	102	-0.263769	1.27889	1.28826	0.269504	0.677752
Prudul26A001356	1	0	0	0	0	1	-0.266864	-2.5202	0.0172914	0.897197	1
Prudul26A001358	3316	2907	1709	4073	1662	1552	-0.0907132	5.38973	0.172082	0.68262	1
Prudul26A001359	1477	1166	1336	1588	1078	866	-0.120303	4.18633	1.53956	0.228738	0.629553
Prudul26A001361	895	660	622	954	571	415	-0.094776	3.5026	0.591905	0.450483	0.844332
Prudul26A001362	1653	1473	1304	1859	1176	873	-0.0835822	4.44624	0.432932	0.517897	0.901981
Prudul26A001363	874	852	529	726	456	444	0.173709	3.59341	0.695885	0.413814	0.809872
Prudul26A001365	1051	1704	797	1019	574	687	0.357636	2.89583	0.244817	0.626672	0.98476
Prudul26A001367	470	534	234	248	353	188	0.296278	2.285	0.395625	0.536567	0.916639
Prudul26A001368	1478	1068	2490	1291	846	715	0.532978	4.89598	8.14907	0.00965641	0.144378
Prudul26A001369	7	19	45	3	3	20	0.923563	-1.95947	1.22825	0.281994	0.688279
Prudul26A001370	0	0	0	0	0	0	0	-4.78464	0	1	1
Prudul26A001371	973	496	499	1637	652	235	-0.490711	3.34277	3.29346	0.0842613	0.399759
Prudul26A001372	0	1	0	1	0	0	-0.119914	-4.5887	0.00863239	0.927251	1
Prudul26A001373	12312	8545	10758	10310	9294	6272	-0.0385844	7.26173	0.0844504	0.774283	1
Prudul26A001374	223	211	227	231	136	95	0.277697	0.543668	0.677269	0.420027	0.81586
Prudul26A001376	3887	3299	3358	4402	2818	2437	-0.162029	5.84615	3.2307	0.0870616	0.406543
Prudul26A001377	12	39	28	44	39	28	-0.757914	-1.37654	1.70715	0.205868	0.602933
Prudul26A001378	7325	6419	13563	6916	4636	4285	0.488228	6.8851	7.15035	0.0144115	0.174539
Prudul26A001380	9840	8345	9202	11321	7618	5705	-0.125615	6.96554	3.06587	0.0949481	0.423446
Prudul26A001381	18219	18303	4712	10353	5889	4496	0.744092	7.77994	4.48624	0.0475109	0.304475
Prudul26A001382	131	104	68	85	76	63	0.0882764	0.775917	0.067971	0.796923	1
Prudul26A001383	5433	4386	3911	7077	4431	3448	-0.397417	5.60385	9.01951	0.00690965	0.125581
Prudul26A001384	1231	1144	1198	1725	814	641	-0.0432148	3.95897	0.14839	0.704058	1
Prudul26A001385	167	111	63	96	133	66	-0.158588	2.30536	0.296775	0.591806	0.959233
Prudul26A001386	2	2	0	2	2	0	-0.218044	-4.51489	0.0268096	0.873065	1
Prudul26A001387	5739	5982	4201	6239	3253	2746	0.142781	5.67004	0.443582	0.512893	0.897594
Prudul26A001388	0	0	0	0	0	0	0	-4.78464	0	1	1
Prudul26A001389	5088	4674	4479	5738	3169	2635	0.0523934	5.97592	0.386764	0.540881	0.920353
Prudul26A001390	0	0	0	0	0	0	0	-4.75411	0	1	1
Prudul26A001391	0	0	0	1	0	0	-1.78139	-4.61437	1.1089	0.312347	0.716769
Prudul26A001392	463	494	327	311	145	122	0.935899	1.59947	6.12375	0.0222029	0.2121
Prudul26A001393	0	0	0	0	0	0	0	-4.78464	0	1	1
Prudul26A001395	961	630	793	1132	817	521	-0.333797	2.39317	0.762025	0.392877	0.789855
Prudul26A001396	332	228	339	401	252	184	-0.16571	1.69527	0.635796	0.434403	0.82855
Prudul26A001398	2041	1359	1348	1999	1024	972	-0.0230481	4.27721	0.0303602	0.86339	1
Prudul26A001401	3589	2969	2669	3766	2397	1638	-0.016603	5.93227	0.0289765	0.866507	1
Prudul26A001402	0	0	0	0	0	0	0	-4.78464	0	1	1
Prudul26A001403	2091	1591	1755	2193	1338	1069	-0.0323704	5.2102	0.0976832	0.757794	1
Prudul26A001404	0	0	0	0	0	0	0	-4.78464	0	1	1
Prudul26A001405	4368	3814	6292	4034	2327	2205	0.481665	5.80958	6.31134	0.0204821	0.203844
Prudul26A001406	29321	19357	35689	61181	33663	24031	-0.732853	8.77227	13.0428	0.00169438	0.0689257
Prudul26A001409	1018	990	1176	1102	853	758	-0.0884199	3.73121	0.250923	0.621778	0.981087
Prudul26A001410	0	0	0	0	1	0	-1.87358	-4.7545	1.2304	0.30703	0.710779
Prudul26A001412	255	215	248	288	186	103	0.0809189	1.55177	0.0291296	0.866165	1
Prudul26A001413	0	0	0	0	0	0	0	-4.58786	0	1	1
Prudul26A001414	183	156	112	178	144	86	-0.142892	1.38718	0.352547	0.559189	0.935348
Prudul26A001415	98	47	68	88	62	29	-0.0110061	1.41298	0.00154245	0.969053	1
Prudul26A001416	563	439	592	543	403	321	0.0253736	3.38934	0.0299919	0.864212	1
Prudul26A001417	2812	2562	2923	3711	2467	2132	-0.293356	5.22014	6.61021	0.0180408	0.192009
Prudul26A001418	2	8	0	9	0	0	0.15907	-3.53569	0.0170599	0.897358	1
Prudul26A001419	0	0	2	0	0	0	2.40164	-4.58776	1.50103	0.243207	0.648072
Prudul26A001421	136	84	58	76	94	91	-0.339777	0.841525	0.494008	0.490074	0.878295
Prudul26A001422	2	0	1	7	0	0	-1.17672	-4.33851	0.722136	0.409314	0.805189
Prudul26A001423	0	0	0	0	0	0	0	-4.78464	0	1	1
Prudul26A001425	2058	1605	2034	2379	1691	1049	-0.112896	4.98406	0.458111	0.506097	0.892921
Prudul26A001426	0	1	0	0	0	0	1.66062	-4.11532	0.993497	0.333336	0.73688
Prudul26A001428	6708	5292	5663	9443	6343	4680	-0.492246	6.70481	9.74041	0.00528489	0.111031
Prudul26A001429	0	0	0	0	0	0	0	-4.78464	0	1	1
Prudul26A001430	0	0	0	0	0	0	0	-4.78464	0	1	1
Prudul26A001431	0	0	2	6	0	0	-1.43803	-4.46817	0.678368	0.428565	0.823029
Prudul26A001434	2855	1835	1733	2981	2036	1167	-0.210028	5.36004	1.91745	0.181069	0.570726
Prudul26A001435	119	104	76	106	66	63	0.0497444	-0.0247581	0.0187075	0.892547	1
Prudul26A001436	0	0	0	0	0	0	0	-4.6974	0	1	1
Prudul26A001437	12628	9733	8476	14703	8659	5772	-0.162708	7.2189	1.36972	0.255327	0.662673
Prudul26A001440	2501	2070	2360	3041	1811	1377	-0.103246	5.15286	1.54787	0.227529	0.62736
Prudul26A001441	16	17	16	60	12	20	-1.05361	-2.27615	2.41804	0.135294	0.497624
Prudul26A001442	506	696	79	267	143	129	1.00715	2.69625	2.66089	0.119551	0.471852
Prudul26A001443	1283	1202	800	1471	531	455	0.246511	3.28368	1.34464	0.259585	0.666799
Prudul26A001445	8158	7403	9429	8710	6034	5618	-0.0134087	6.85054	0.0164408	0.899227	1
Prudul26A001446	6	5	5	6	2	0	0.828556	-3.25013	1.01991	0.324347	0.728904
Prudul26A001447	520	538	429	595	374	305	-0.0456421	3.15772	0.10724	0.746639	1
Prudul26A001448	4581	4247	6071	4867	2901	2864	0.200497	5.59456	1.74874	0.200643	0.595238
Prudul26A001449	270	218	257	302	129	154	0.090925	1.74161	0.193763	0.664423	1
Prudul26A001450	530	511	542	572	320	274	0.186496	3.02832	2.4572	0.132339	0.493433
Prudul26A001451	28	8	2	23	12	0	-0.0483928	-2.7583	0.00230484	0.962175	1
Prudul26A001452	0	8	14	0	0	0	5.63192	-3.69963	6.87987	0.017018	0.187672
Prudul26A001453	32	19	22	30	15	24	-0.2559	-0.113352	0.317457	0.57927	0.950557
Prudul26A001454	320	143	191	202	116	85	0.420405	1.80707	2.7398	0.113152	0.458107
Prudul26A001456	464	296	566	535	263	339	-0.0812301	2.1668	0.132204	0.719891	1
Prudul26A001457	0	1	0	0	2	0	-1.01981	-4.64064	0.391399	0.542873	0.921855
Prudul26A001459	139	109	166	177	113	56	0.0366548	0.910584	0.0197616	0.889581	1
Prudul26A001460	0	0	0	0	0	0	0	-4.53771	0	1	1
Prudul26A001463	1886	1596	1771	2740	1326	1173	-0.232384	4.94378	4.38343	0.0489522	0.308995
Prudul26A001464	3149	3782	2028	7390	3020	2411	-0.690775	5.28747	4.15005	0.0558844	0.328108
Prudul26A001465	3117	2236	2391	3243	2199	1733	-0.185443	5.44273	4.44072	0.0476295	0.304946
Prudul26A001466	455	334	298	366	324	266	-0.164542	1.44118	0.292557	0.594433	0.961176
Prudul26A001467	1374	1270	1357	2155	473	530	0.23402	3.94827	0.721129	0.405742	0.802389
Prudul26A001468	17	25	4	1	1	2	3.09085	-1.74161	8.27886	0.00917891	0.141767
Prudul26A001469	111	80	81	58	59	34	0.521226	-0.21296	0.731148	0.402424	0.799794
Prudul26A001470	4002	3483	3747	4395	2870	2347	-0.0582259	5.76087	0.801038	0.381203	0.77825
Prudul26A001471	1647	910	1293	1725	1666	981	-0.516373	4.6546	3.5989	0.0725413	0.372983
Prudul26A001472	1919	1690	2001	2375	1385	1195	-0.0877971	4.87655	0.596767	0.448656	0.843127
Prudul26A001473	46	59	60	80	14	31	0.237905	-0.763237	0.312466	0.582245	0.952527
Prudul26A001475	80	26	106	110	40	79	-0.435105	1.28137	0.772584	0.389636	0.786393
Prudul26A001477	2706	2333	2864	2588	1844	1484	0.121429	5.1802	1.80766	0.193522	0.587212
Prudul26A001478	7485	6915	12670	6696	4525	4240	0.507509	6.58971	5.73583	0.0263169	0.231255
Prudul26A001479	0	0	0	0	0	0	0	-4.72509	0	1	1
Prudul26A001480	0	0	2	0	2	0	-0.279285	-4.53533	0.0231962	0.88139	1
Prudul26A001482	3087	1995	1095	3011	1790	1122	-0.194094	5.07264	0.738577	0.400164	0.797661
Prudul26A001486	2638	2082	1994	2092	1267	1191	0.266782	5.09722	5.39114	0.0306687	0.247852
Prudul26A001487	0	0	0	0	0	0	0	-1.9817	0	1	1
Prudul26A001488	5051	3723	4347	6008	3416	2487	-0.108708	6.16463	1.39108	0.251769	0.65859
Prudul26A001489	549	395	522	719	308	234	0.0181686	2.75154	0.00877112	0.926296	1
Prudul26A001490	22	10	12	16	5	16	-0.110801	-0.308639	0.0798446	0.78035	1
Prudul26A001491	0	0	0	0	0	0	0	-4.78464	0	1	1
Prudul26A001493	1	0	0	0	0	0	1.62628	-4.21434	1.14776	0.304366	0.709761
Prudul26A001495	10584	9383	17982	13528	6689	7832	0.161698	7.24255	0.65304	0.428334	0.822892
Prudul26A001496	42	76	94	18	16	22	1.55591	-1.04006	4.63695	0.0433978	0.291445
Prudul26A001498	1728	1245	1506	1993	1150	872	-0.099764	4.55928	0.627653	0.437317	0.831818
Prudul26A001500	61	42	63	52	35	42	0.0295844	2.94037	0.00267489	0.959293	1
Prudul26A001501	0	2	0	4	0	0	-0.929674	-3.66794	0.340706	0.567345	0.941306
Prudul26A001502	0	0	0	0	0	0	0	-4.78464	0	1	1
Prudul26A001503	7763	5359	4913	6092	4563	2884	0.123712	6.53804	1.21644	0.282879	0.688961
Prudul26A001505	0	75	147	5	4	36	1.78788	-0.205324	1.24366	0.27926	0.685575
Prudul26A001506	739	977	1033	1301	557	576	-0.0376343	3.47671	0.0322238	0.859305	1
Prudul26A001507	0	0	0	0	0	0	0	-4.78464	0	1	1
Prudul26A001508	46	39	99	39	49	36	0.203777	-0.150267	0.111961	0.741331	1
Prudul26A001512	7465	5875	5079	6105	3432	2658	0.340795	6.31409	10.2553	0.00438458	0.101822
Prudul26A001513	3350	3738	2196	2303	1615	1745	0.385681	5.10069	3.60671	0.0717539	0.370397
Prudul26A001514	308	293	312	439	153	207	-0.0366793	2.48333	0.0313951	0.861106	1
Prudul26A001517	321	191	136	170	196	77	0.223021	1.79686	0.40539	0.531386	0.912801
Prudul26A001518	3637	2920	3925	3685	2584	2035	0.0429898	5.79174	0.19844	0.660665	1
Prudul26A001519	2	6	2	11	6	2	-1.04554	-3.93657	0.997545	0.336939	0.739473
Prudul26A001520	3998	3203	6573	6280	2985	3002	-0.0793029	5.97482	0.122943	0.729503	1
Prudul26A001523	3322	2373	2574	3458	2069	1445	-0.00953493	5.7163	0.0079087	0.930002	1
Prudul26A001524	1451	1171	2062	1437	719	454	0.646714	3.92812	9.03145	0.0068786	0.125275
Prudul26A001525	339	325	710	538	279	262	0.102264	2.76298	0.212145	0.649954	1
Prudul26A001526	26163	20171	18677	26100	17460	13454	-0.0983507	8.21492	1.08085	0.310651	0.71497
Prudul26A001527	92	66	66	101	37	74	-0.238812	-0.203661	0.533696	0.473349	0.864423
Prudul26A001528	2890	2382	3243	2960	2107	1622	0.0569015	5.31181	0.168632	0.685604	1
Prudul26A001529	5	9	4	2	0	2	1.80458	-2.99398	4.68709	0.0423863	0.288039
Prudul26A001530	0	1	0	0	0	0	1.66185	-4.66714	0.851642	0.376925	0.773342
Prudul26A001531	71	254	1161	30	11	11	4.64241	1.94044	14.2593	0.00139099	0.062267
Prudul26A001534	5880	5070	2510	3987	2020	2433	0.375424	5.36283	1.76283	0.199639	0.593936
Prudul26A001536	1715	1513	2809	1762	757	948	0.543099	4.26245	5.97389	0.0236947	0.219908
Prudul26A001537	0	0	0	0	0	0	0	-4.69499	0	1	1
Prudul26A001538	5791	5138	7539	9654	4962	5176	-0.366933	6.36173	5.58552	0.0281136	0.23871
Prudul26A001540	146	96	105	154	110	63	-0.184762	1.08799	0.817992	0.376305	0.772808
Prudul26A001541	0	0	0	0	0	0	0	-4.75411	0	1	1
Prudul26A001542	0	0	0	0	0	0	0	-4.78464	0	1	1
Prudul26A001543	582	529	544	699	339	320	0.0418049	3.27049	0.105452	0.748683	1
Prudul26A001544	15	12	10	4	12	2	0.689821	0.801833	2.57672	0.123787	0.47898
Prudul26A001545	144	142	152	226	112	77	-0.125687	1.46433	0.37367	0.54775	0.925413
Prudul26A001547	2144	2000	975	1824	801	728	0.38834	3.88843	1.7879	0.196167	0.589461
Prudul26A001548	7000	6606	4081	2958	2488	2297	0.844825	6.32551	12.6571	0.00196641	0.072344
Prudul26A001549	0	0	0	0	0	0	0	-4.66795	0	1	1
Prudul26A001550	9	20	19	42	16	7	-0.553284	0.453987	1.90362	0.182582	0.572315
Prudul26A001552	40	26	17	54	31	18	-0.549926	-1.37763	1.33405	0.261412	0.668711
Prudul26A001553	782	635	727	1279	748	648	-0.591732	3.93986	9.9134	0.00496136	0.108171
Prudul26A001554	8936	2399	3341	2703	4380	1750	0.316224	5.46575	0.493774	0.491124	0.879397
Prudul26A001556	150	76	87	64	33	28	1.04865	-0.0521307	5.74017	0.0262514	0.231252
Prudul26A001557	0	8	0	0	0	0	4.23607	-2.43157	1.96451	0.180578	0.570185
Prudul26A001558	13619	13636	8513	10482	5312	6125	0.425814	7.01593	3.17893	0.08964	0.412939
Prudul26A001560	6	7	2	0	2	3	1.08428	-3.47733	0.648659	0.429863	0.824308
Prudul26A001561	2494	2436	2619	3375	1844	1574	-0.0959769	5.16667	0.863422	0.363628	0.763236
Prudul26A001562	6	2	13	3	11	3	-0.0894328	-3.15326	0.0138088	0.952202	1
Prudul26A001563	4644	4589	6178	4694	3178	3052	0.19215	5.82283	1.606	0.219305	0.617929
Prudul26A001564	2625	2334	3061	2718	1861	1396	0.147469	4.99968	1.66864	0.210858	0.608714
Prudul26A001565	0	0	0	0	0	0	0	-4.78464	0	1	1
Prudul26A001566	100	92	98	57	68	61	0.249752	-0.348611	0.184063	0.672393	1
Prudul26A001567	1791	1857	2501	3304	1797	1851	-0.447034	5.13161	5.08721	0.035207	0.26324
Prudul26A001568	1200	915	1468	2839	1511	992	-0.79272	4.07476	7.7524	0.0114493	0.156381
Prudul26A001569	5811	4643	3671	6370	2770	1523	0.243567	5.65932	0.707548	0.410556	0.806617
Prudul26A001570	5992	3859	3109	4419	4471	2143	-0.0858042	6.31259	0.146632	0.705772	1
Prudul26A001573	4767	3426	3453	3957	3535	2459	-0.10363	6.15761	0.440469	0.514313	0.899101
Prudul26A001574	170	125	156	237	69	71	0.0915576	1.54134	0.131448	0.720658	1
Prudul26A001575	0	0	0	0	0	0	0	-4.78464	0	1	1
Prudul26A001576	2836	3931	1153	1209	921	1020	0.994901	4.61521	6.00345	0.0243284	0.222624
Prudul26A001577	91	69	56	62	70	45	-0.066932	0.186772	0.0416437	0.840319	1
Prudul26A001579	1517	1434	2367	2413	993	1219	-0.0417525	4.61244	0.0522935	0.821392	1
Prudul26A001580	0	2	0	0	2	0	-0.25731	-4.58594	0.0221132	0.88417	1
Prudul26A001581	17718	15956	19808	19192	10964	11284	0.0808993	7.64752	0.395825	0.536222	0.916546
Prudul26A001582	72607	57363	55311	112668	59692	48647	-0.502055	9.68398	16.5893	0.000571415	0.0468644
Prudul26A001583	319	302	559	335	157	154	0.633748	2.25921	9.08108	0.00675116	0.12395
Prudul26A001584	0	0	0	0	0	0	0	-4.78464	0	1	1
Prudul26A001585	123661	100629	187625	125877	88037	71425	0.23752	10.6803	2.1905	0.154114	0.529387
Prudul26A001586	1387	1293	121	206	90	110	2.51385	2.14557	5.23366	0.0345949	0.261337
Prudul26A001587	0	0	0	0	0	0	0	-4.43841	0	1	1
Prudul26A001590	2650	1974	2599	2696	1855	1415	-0.0134054	5.34906	0.015209	0.903055	1
Prudul26A001592	315	215	649	259	173	135	0.77721	1.84323	8.45939	0.00855783	0.136784
Prudul26A001593	0	0	0	0	0	0	0	-2.36826	0	1	1
Prudul26A001594	58	33	20	66	43	13	-0.354793	0.78697	0.641303	0.43245	0.82669
Prudul26A001595	1403	1126	1427	1442	830	760	0.106995	4.08003	1.49771	0.234945	0.637871
Prudul26A001596	0	0	1	0	0	0	1.64935	-4.7555	0.944238	0.366266	0.764287
Prudul26A001597	207	256	1182	257	181	158	1.18335	2.69688	7.48696	0.0128239	0.165539
Prudul26A001598	0	0	0	0	0	0	0	-4.78464	0	1	1
Prudul26A001600	1459	1392	950	1931	1334	783	-0.341248	4.72919	1.59338	0.22155	0.620378
Prudul26A001601	12398	13619	10597	23909	10101	8682	-0.414661	7.12966	7.43287	0.0128439	0.165563
Prudul26A001602	22	24	14	21	17	15	-0.138384	-1.86358	0.0744852	0.787653	1
Prudul26A001603	0	0	0	0	0	0	0	-4.78464	0	1	1
Prudul26A001604	7396	5916	5325	9044	6448	4512	-0.38741	6.82494	10.322	0.00428098	0.10082
Prudul26A001605	14	6	4	24	1	6	-0.496972	-2.85436	0.293558	0.593808	0.960588
Prudul26A001606	20564	14080	13936	14428	11381	7498	0.240222	7.68658	2.73329	0.113555	0.458683
Prudul26A001607	0	0	0	0	0	0	0	-4.64024	0	1	1
Prudul26A001608	86	52	95	88	189	60	-0.912035	0.197372	3.65039	0.0701861	0.366491
Prudul26A001610	3875	2992	2052	3221	2786	1598	-0.0713191	5.72932	0.171449	0.68314	1
Prudul26A001615	11683	8877	3463	6762	3876	3997	0.406905	6.40861	1.28922	0.270495	0.678658
Prudul26A001616	5143	4315	2213	3070	1582	1529	0.648025	5.49367	6.59169	0.0184854	0.19395
Prudul26A001617	0	0	0	0	0	0	0	-4.78464	0	1	1
Prudul26A001619	6169	4673	8174	4972	5155	4051	0.0613284	5.95153	0.06053	0.8082	1
Prudul26A001620	12422	15223	574	2748	409	6052	1.10787	5.18884	0.543331	0.47083	0.862335
Prudul26A001621	2261	1547	3232	2274	1386	1053	0.315762	4.50441	2.13191	0.159462	0.537048
Prudul26A001622	0	0	0	0	0	0	0	-4.7549	0	1	1
Prudul26A001624	1471	1612	1090	911	411	508	0.926698	4.66249	14.2493	0.0011734	0.0588746
Prudul26A001625	1473	1318	1228	1308	1077	826	0.0068163	4.1562	0.00410353	0.949546	1
Prudul26A001626	576	604	715	1130	427	374	-0.201492	2.71151	0.822018	0.375156	0.772242
Prudul26A001628	6398	4623	4701	6814	4477	3104	-0.145648	6.3189	2.0089	0.171443	0.558133
Prudul26A001629	2822	2365	2659	3389	1513	1253	0.138989	4.82815	1.07937	0.310973	0.715131
Prudul26A001630	1221	970	568	1153	819	295	0.064581	3.94802	0.0576976	0.812587	1
Prudul26A001632	1991	1747	1750	2817	1316	1052	-0.132557	5.30881	1.27917	0.271151	0.679044
Prudul26A001634	889	632	596	1035	551	286	-0.0245425	3.79281	0.0157227	0.90144	1
Prudul26A001635	57	28	28	26	23	42	-0.137169	1.36856	0.166273	0.687685	1
Prudul26A001636	6329	5583	7580	6944	3984	3221	0.209109	6.13322	3.44229	0.0780283	0.38583
Prudul26A001637	395	222	140	313	301	223	-0.513185	2.77464	1.94221	0.178538	0.56769
Prudul26A001638	4657	2906	2863	4731	2775	1676	-0.0594864	6.04507	0.166408	0.687566	1
Prudul26A001639	6	14	12	6	10	8	0.0473442	-2.8983	0.00287748	0.957741	1
Prudul26A001641	90271	70035	77612	105432	74877	57900	-0.299001	10.2188	5.30309	0.0319116	0.251976
Prudul26A001644	4707	4019	5311	4850	2881	2392	0.206087	6.13843	4.18471	0.0538756	0.322633
Prudul26A001646	1649	1198	1434	1872	1076	693	-0.00231894	4.48788	0.000563221	0.981296	1
Prudul26A001647	22	23	27	21	14	14	0.255328	-0.802506	0.511407	0.48262	0.87211
Prudul26A001650	1647	1740	1606	1990	1198	1077	-0.0443835	4.34645	0.0931154	0.763339	1
Prudul26A001652	2240	2115	2752	2355	1292	1275	0.260073	5.18709	4.94048	0.0376663	0.270773
Prudul26A001653	3	0	3	2	0	4	-0.366764	-2.34753	0.149025	0.739977	1
Prudul26A001654	132	100	142	130	118	63	-0.028018	0.482986	0.00251892	0.960459	1
Prudul26A001655	0	0	0	0	0	0	0	-4.7556	0	1	1
Prudul26A001656	3071	3890	1846	6816	4039	2086	-0.747045	4.96416	5.36035	0.0318884	0.251976
Prudul26A001657	388	328	371	322	93	129	0.798136	1.16789	1.75045	0.200913	0.595711
Prudul26A001660	3937	4020	2565	2330	1449	1495	0.694037	4.89155	9.09185	0.00676495	0.123998
Prudul26A001661	0	0	0	0	0	0	0	-4.78464	0	1	1
Prudul26A001663	1	0	3	3	2	0	-0.482221	-4.37606	0.104032	0.753411	1
Prudul26A001664	37	11	0	30	20	20	-0.911026	-0.640198	1.67355	0.210213	0.608085
Prudul26A001667	8479	6685	4133	12948	7038	5330	-0.639106	7.07352	14.0824	0.00121631	0.059916
Prudul26A001668	7792	4970	5480	6273	4870	2560	0.135674	6.79697	0.840671	0.369897	0.767317
Prudul26A001669	3004	2466	2659	4266	1971	1563	-0.154018	4.96483	0.526381	0.476358	0.866584
Prudul26A001670	0	0	0	0	0	0	0	-4.78464	0	1	1
Prudul26A001671	4	0	0	0	0	0	3.19399	-4.61797	2.61617	0.135566	0.49777
Prudul26A001673	4	10	0	0	0	0	4.98061	-3.97627	5.8471	0.029347	0.242655
Prudul26A001674	247	438	195	183	100	70	1.11961	0.774536	4.55134	0.0451892	0.297709
Prudul26A001675	6331	4402	4541	4682	4139	2417	0.133834	6.35704	0.471801	0.499879	0.887922
Prudul26A001676	1106	1011	1917	969	648	580	0.585094	4.06587	11.4045	0.0029282	0.0862639
Prudul26A001678	173	148	236	153	87	47	0.749058	1.23312	8.58743	0.00814573	0.133998
Prudul26A001679	96	100	74	97	62	34	0.258106	-0.84887	0.123314	0.729061	1
Prudul26A001680	749	588	2285	569	434	350	1.12199	4.09208	13.0172	0.00178936	0.0701324
Prudul26A001681	12	10	21	9	6	8	0.569512	-1.42237	1.55271	0.22683	0.626496
Prudul26A001682	6102	4926	4521	6741	5677	4097	-0.406358	6.64693	6.83852	0.0163948	0.184244
Prudul26A001685	5535	4020	3249	5595	3485	2272	-0.0835741	6.2024	0.385771	0.541396	0.920793
Prudul26A001687	34	121	78	88	54	37	0.182327	1.39294	0.135903	0.716183	1
Prudul26A001688	6	5	3	2	3	0	1.15516	-4.22824	0.896786	0.36505	0.764287
Prudul26A001689	4557	3475	3581	3810	2195	1945	0.269259	5.41734	5.59658	0.0279756	0.23814
Prudul26A001690	59	66	44	53	37	47	-0.0389538	0.549357	0.0169665	0.897638	1
Prudul26A001691	11567	3923	4369	4574	8577	3962	-0.227214	7.19703	0.168597	0.686238	1
Prudul26A001692	177	126	79	170	170	146	-0.726167	1.4599	5.02456	0.0362342	0.266777
Prudul26A001693	37	36	29	17	17	14	0.739506	-1.69206	1.15266	0.295505	0.700526
Prudul26A001694	295	211	217	285	205	120	-0.0251272	2.01326	0.0121479	0.913312	1
Prudul26A001695	0	0	2	0	0	0	2.40171	-4.72696	1.50204	0.263286	0.670315
Prudul26A001697	62	85	153	110	65	63	0.0694824	0.459708	0.0565867	0.814343	1
Prudul26A001698	22	18	16	6	9	6	1.02715	-2.86987	2.33907	0.147774	0.518206
Prudul26A001699	153	93	53	49	92	46	0.260965	0.145853	0.319187	0.578246	0.949488
Prudul26A001700	5075	4574	4801	5726	3847	2986	-0.0773185	6.10545	1.02861	0.322342	0.726451
Prudul26A001701	9436	13108	5268	5406	3197	4154	0.811091	6.59467	5.85733	0.0257466	0.229164
Prudul26A001702	0	0	0	0	0	0	0	-4.7553	0	1	1
Prudul26A001703	0	0	0	0	0	0	0	-4.78464	0	1	1
Prudul26A001704	92	144	127	104	37	53	0.681583	0.161137	3.09083	0.0937019	0.421234
Prudul26A001708	1658	1414	1801	2421	1779	1501	-0.535131	4.71149	21.0718	0.000168602	0.0301966
Prudul26A001710	18736	16621	7139	10154	6010	7176	0.53777	6.84601	3.52244	0.0755917	0.380442
Prudul26A001711	9678	7143	7451	11487	6572	4990	-0.181713	7.19251	2.80401	0.109264	0.451409
Prudul26A001712	6	2	2	1	4	0	0.608196	-3.39919	0.315225	0.580596	0.951615
Prudul26A001713	0	0	0	0	0	0	0	-4.66712	0	1	1
Prudul26A001714	0	0	0	0	0	0	0	-4.78464	0	1	1
Prudul26A001718	8253	5645	7436	8988	5380	3801	-0.0251263	6.78012	0.0448165	0.834438	1
Prudul26A001719	5473	5472	5127	5250	2778	2861	0.292631	5.95378	3.57502	0.0729164	0.37385
Prudul26A001720	0	0	0	0	0	0	0	-4.78464	0	1	1
Prudul26A001721	0	0	0	0	0	0	0	-4.72615	0	1	1
Prudul26A001722	686	496	489	686	506	402	-0.244371	3.06587	2.8263	0.10795	0.449555
Prudul26A001723	0	0	0	0	0	0	0	-4.78464	0	1	1
Prudul26A001724	243	192	344	276	138	72	0.500943	1.41469	3.94037	0.0607241	0.341352
Prudul26A001725	3800	3074	2559	4419	3032	2050	-0.28415	5.71667	7.03561	0.0151083	0.176955
Prudul26A001726	2949	2844	2552	3708	2124	1706	-0.104513	5.50379	1.2188	0.282425	0.688695
Prudul26A001727	14262	12294	12758	14272	9170	7780	0.046612	7.55249	0.418173	0.525046	0.907944
Prudul26A001728	4856	4100	1728	3985	2042	1656	0.231866	4.48681	0.209832	0.652329	1
Prudul26A001729	279	297	325	474	216	198	-0.198051	2.43139	1.36793	0.255626	0.662879
Prudul26A001730	6	0	0	2	0	0	1.18957	-4.30919	0.644767	0.432219	0.826423
Prudul26A001731	7891	4629	4726	6427	5010	3042	-0.0482145	6.67028	0.122853	0.729547	1
Prudul26A001732	9789	6053	7552	9399	5051	3512	0.141324	7.21482	0.556245	0.464269	0.855992
Prudul26A001733	807	640	647	966	675	472	-0.293594	3.8217	5.62921	0.0275729	0.236998
Prudul26A001734	0	0	0	0	0	0	0	0.0881357	0	1	1
Prudul26A001735	3	2	10	3	4	2	0.415293	-1.51199	0.292181	0.594669	0.961313
Prudul26A001736	1443	755	515	892	1138	549	-0.297812	3.53289	1.17747	0.290505	0.69748
Prudul26A001737	3128	2578	3782	3687	2029	1775	0.0825569	5.2881	0.33748	0.567639	0.941389
Prudul26A001738	1657	1309	1236	2049	1408	1043	-0.384687	4.69692	7.51414	0.0124289	0.162687
Prudul26A001739	313	191	199	138	108	49	0.982936	1.82916	14.8352	0.0009634	0.0548509
Prudul26A001741	4227	3297	3730	5687	3126	1965	-0.158227	5.9466	1.91488	0.181349	0.570833
Prudul26A001742	0	0	0	0	0	0	0	-4.78464	0	1	1
Prudul26A001743	1665	1525	1244	2672	879	662	-0.063529	4.78721	0.100875	0.754004	1
Prudul26A001744	0	2	0	0	0	0	2.42418	-4.66846	1.4012	0.268792	0.677277
Prudul26A001745	85	86	60	47	89	41	0.00730053	0.890993	0.000154909	0.990191	1
Prudul26A001747	2590	2142	2573	2385	1254	1161	0.346204	4.9986	4.74366	0.041277	0.284406
Prudul26A001748	14	8	16	34	5	12	-0.597031	-1.68962	1.38947	0.252036	0.658675
Prudul26A001749	0	0	0	0	0	0	0	-4.78464	0	1	1
Prudul26A001750	1312	712	956	1284	1368	1014	-0.678822	3.1617	7.99904	0.0102431	0.147594
Prudul26A001751	0	0	0	0	0	0	0	-4.78464	0	1	1
Prudul26A001752	1	2	0	0	0	1	0.987822	-4.614	0.40833	0.534409	0.91524
Prudul26A001753	4249	3243	3286	4289	3270	2265	-0.164117	5.93514	1.83275	0.190584	0.583992
Prudul26A001754	0	0	6	0	0	0	3.79886	-4.14142	2.78403	0.120166	0.473192
Prudul26A001755	1083	1773	873	1224	1570	822	-0.272764	3.533	0.446486	0.51199	0.896824
Prudul26A001756	143	115	164	111	144	85	-0.0459266	1.92569	0.0469625	0.830584	1
Prudul26A001757	0	0	0	0	0	0	0	-4.78464	0	1	1
Prudul26A001758	0	0	0	0	0	0	0	-4.78464	0	1	1
Prudul26A001759	868	526	1746	661	438	371	0.803454	3.08429	3.26903	0.0862157	0.4046
Prudul26A001760	0	0	0	0	0	0	0	-4.78464	0	1	1
Prudul26A001761	30	27	33	77	21	18	-0.48805	-2.25576	0.251062	0.625077	0.983683
Prudul26A001762	167	112	102	192	118	66	-0.2227	1.1514	0.874558	0.360615	0.761852
Prudul26A001763	20	2	18	8	10	4	0.503189	-2.20518	0.392853	0.537742	0.917824
Prudul26A001764	12181	11721	8691	13216	6040	5366	0.183182	7.07776	1.42836	0.245716	0.651924
Prudul26A001765	1288	1040	1128	1322	1002	798	-0.164404	3.54947	1.85938	0.187528	0.579663
Prudul26A001767	31	42	67	64	7	29	0.310869	-1.347	0.175436	0.679694	1
Prudul26A001768	695	636	1873	740	445	423	0.719175	3.75343	6.61966	0.0180347	0.192009
Prudul26A001769	16991	13644	17759	17367	10652	10006	0.0551369	7.66572	0.36498	0.552401	0.929628
Prudul26A001770	43	14	8	76	12	35	-1.17544	-2.43148	1.1075	0.309948	0.71399
Prudul26A001771	608	585	1191	597	329	349	0.626466	3.06482	6.9951	0.0153632	0.178362
Prudul26A001772	1015	1064	1075	1305	631	524	0.140826	3.76434	0.683436	0.417953	0.81376
Prudul26A001773	73	75	60	44	28	38	0.579156	-0.18164	2.85144	0.106492	0.446814
Prudul26A001775	10095	11077	5027	8206	4122	4643	0.354902	6.76101	2.58663	0.123176	0.478337
Prudul26A001777	4169	4103	2656	12055	4204	2671	-0.91688	5.64512	14.4891	0.00110786	0.0575837
Prudul26A001778	0	0	0	0	0	0	0	-4.78464	0	1	1
Prudul26A001779	3377	2640	3233	2821	1660	1481	0.354475	5.44502	5.46788	0.0296299	0.24395
Prudul26A001780	10066	8195	7716	12844	7623	5230	-0.230292	6.70239	3.76735	0.0661791	0.356453
Prudul26A001781	1036	655	843	876	742	499	-0.0606015	3.44394	0.10923	0.744387	1
Prudul26A001782	0	0	0	0	0	0	0	-4.7553	0	1	1
Prudul26A001783	5	1	4	0	1	1	1.74616	-3.63854	2.04549	0.167768	0.552096
Prudul26A001784	105	61	74	124	51	31	0.0365828	0.206991	0.0179989	0.894588	1
Prudul26A001785	14554	12357	18743	18667	8879	8467	0.102666	7.08285	0.299485	0.590131	0.957782
Prudul26A001786	733	530	566	782	489	333	-0.0715224	3.43363	0.338653	0.566972	0.941186
Prudul26A001787	0	0	0	0	0	0	0	-4.78464	0	1	1
Prudul26A001789	3738	3110	2579	6673	3584	2467	-0.659555	5.44688	13.7734	0.00134065	0.0616609
Prudul26A001790	0	0	0	0	0	0	0	-4.78464	0	1	1
Prudul26A001791	18	21	30	28	25	12	-0.177133	-0.794642	0.208152	0.65303	1
Prudul26A001793	3	0	0	0	0	0	2.83812	-4.61781	2.42488	0.149199	0.520367
Prudul26A001794	2246	1277	1371	2228	1366	833	-0.112188	5.30941	0.451411	0.509189	0.894796
Prudul26A001795	0	0	0	0	0	0	0	-4.78464	0	1	1
Prudul26A001796	20	31	76	37	32	34	-0.033432	-0.691831	0.00446063	0.9474	1
Prudul26A001797	0	0	0	0	0	0	0	-4.75406	0	1	1
Prudul26A001798	1801	1836	783	1159	398	480	0.907477	4.3095	4.74136	0.0424563	0.288128
Prudul26A001799	17	26	22	13	14	11	0.446033	-1.27476	0.56081	0.462466	0.854874
Prudul26A001800	108	30	57	55	33	16	0.642844	-0.797069	1.71139	0.205327	0.602365
Prudul26A001801	2556	2151	2611	2548	1462	1376	0.164029	5.27765	2.27297	0.146949	0.51714
Prudul26A001802	328	201	172	538	207	124	-0.475006	1.81344	3.60719	0.0717364	0.370393
Prudul26A001803	6442	4655	4591	7106	3714	2683	-0.0174359	6.52269	0.0209215	0.88641	1
Prudul26A001804	0	0	0	0	0	0	0	-4.78464	0	1	1
Prudul26A001805	1	0	1	0	0	0	2.38038	-4.72747	1.97372	0.206414	0.603768
Prudul26A001806	4181	2790	2059	3984	3307	1852	-0.31695	5.84943	2.46306	0.131904	0.493155
Prudul26A001807	3020	2735	4599	3062	1981	1889	0.282456	5.24999	3.3786	0.080628	0.391723
Prudul26A001808	74	38	103	34	28	27	0.919288	-0.306544	3.96166	0.0600893	0.339543
Prudul26A001809	1	2	0	1	3	1	-0.968836	-4.04488	0.38951	0.540203	0.919861
Prudul26A001810	12584	8770	5909	12133	13074	7964	-0.636248	7.59304	3.34108	0.0832723	0.397742
Prudul26A001811	1122	1105	967	1826	968	934	-0.484087	3.90583	11.4678	0.00286522	0.0852605
Prudul26A001812	233	218	249	238	146	92	0.320844	2.20205	2.80634	0.109125	0.451227
Prudul26A001814	1965	1683	2267	1853	1364	1095	0.15468	4.67469	1.42719	0.245903	0.651924
Prudul26A001815	799	756	769	1004	664	526	-0.194091	4.02517	2.31897	0.143127	0.511325
Prudul26A001819	5937	4283	5978	4392	3337	2874	0.285913	5.91072	6.87494	0.0161481	0.183144
Prudul26A001824	5098	3993	4317	5980	3436	2591	-0.0934084	6.41617	0.55846	0.463393	0.855435
Prudul26A001825	1735	1509	2142	1749	1062	962	0.233165	5.05117	3.16315	0.0901974	0.414283
Prudul26A001826	0	0	0	0	0	0	0	-4.67004	0	1	1
Prudul26A001827	184	158	555	119	54	84	1.50919	2.63191	20.4524	0.000197842	0.0319493
Prudul26A001828	262	204	252	266	220	159	-0.15908	1.48497	0.48121	0.495684	0.884058
Prudul26A001829	0	0	0	0	0	0	0	-4.78464	0	1	1
Prudul26A001830	0	0	0	2	0	0	-2.52547	-4.2773	2.68035	0.118546	0.469417
Prudul26A001831	31	87	80	56	54	39	0.122666	0.417963	0.115077	0.737897	1
Prudul26A001832	20749	22148	19710	39443	14810	18703	-0.448156	7.85855	8.359	0.00889722	0.139569
Prudul26A001834	17597	19468	13337	15982	12015	9279	0.142794	7.63826	0.657741	0.426702	0.821393
Prudul26A001835	509	368	320	265	172	134	0.78	2.82233	17.1802	0.000482163	0.0445038
Prudul26A001836	34875	28652	14818	42546	22551	22159	-0.433689	8.51262	4.96778	0.0371945	0.269819
Prudul26A001837	2510	2244	2198	2154	1216	1205	0.322085	4.89155	5.58032	0.0281787	0.238802
Prudul26A001840	3995	2848	3115	4448	2456	1751	-0.0402482	5.83972	0.166603	0.687393	1
Prudul26A001842	3085	5570	2297	2975	1682	1542	0.584165	5.20207	2.82033	0.109564	0.45187
Prudul26A001843	14925	17064	2049	3246	1315	4600	1.46398	5.98577	5.09795	0.0369428	0.269436
Prudul26A001844	6009	4815	4084	5740	3211	2496	0.128308	6.24353	1.84909	0.188702	0.581567
Prudul26A001845	0	0	0	0	0	0	0	-4.78464	0	1	1
Prudul26A001846	1242	872	919	1011	736	641	0.021495	4.00599	0.0329767	0.857689	1
Prudul26A001847	1645	1230	1399	1798	1123	765	-0.0443745	4.81513	0.121897	0.730557	1
Prudul26A001848	2680	3266	615	1060	498	823	1.14574	4.00008	3.34477	0.0841417	0.399684
Prudul26A001849	0	0	0	0	0	0	0	-4.78464	0	1	1
Prudul26A001852	6579	7918	11537	4737	2947	3310	0.941199	6.33518	16.1418	0.000668539	0.0494293
Prudul26A001853	44406	42651	55274	44164	20767	22288	0.455818	8.40099	6.24014	0.021117	0.206766
Prudul26A001854	1748	1163	1082	1919	1081	677	-0.117768	4.26809	0.556938	0.463994	0.855969
Prudul26A001855	5766	4767	5188	5613	3059	2678	0.210262	6.40777	2.45899	0.132206	0.493433
Prudul26A001856	11893	9315	8860	13367	7964	6346	-0.149033	7.18127	2.12711	0.15991	0.537593
Prudul26A001857	2914	2310	3137	4593	2003	1990	-0.271166	5.74778	2.66376	0.11797	0.467935
Prudul26A001858	300	209	205	259	232	206	-0.328453	1.5911	2.7758	0.110952	0.454551
Prudul26A001859	0	0	0	0	0	0	0	-4.78464	0	1	1
Prudul26A001861	1033	842	964	940	642	466	0.192841	3.64399	1.79176	0.195412	0.588997
Prudul26A001862	850	783	667	1098	889	568	-0.441697	3.64848	9.13104	0.0066255	0.122941
Prudul26A001863	5967	5156	5047	5864	3557	3063	0.0960387	6.24373	1.52413	0.231001	0.632563
Prudul26A001864	4117	3419	6177	3800	2791	2426	0.294618	5.80772	3.68806	0.0688658	0.363875
Prudul26A001866	4171	3626	4837	4777	2882	2211	0.0994324	5.8294	0.955229	0.339819	0.741547
Prudul26A001869	1484	1183	1534	1738	1193	829	-0.11335	4.35113	1.3279	0.26248	0.669924
Prudul26A001870	568	327	525	491	351	150	0.275662	3.004	2.10438	0.162052	0.54179
Prudul26A001872	1043	913	419	279	328	240	1.11123	2.6138	12.9119	0.00176812	0.069908
Prudul26A001873	0	0	0	0	0	0	0	-4.78464	0	1	1
Prudul26A001874	4	6	14	2	3	1	1.65407	-3.22112	3.07813	0.0943336	0.42232
Prudul26A001875	1	0	0	0	0	0	1.62588	-4.38602	0.784488	0.392573	0.789819
Prudul26A001876	0	0	0	0	0	0	0	-4.78464	0	1	1
Prudul26A001877	122	55	106	101	56	46	0.201109	1.15204	0.481579	0.49552	0.884015
Prudul26A001878	0	0	0	0	1	1	-2.71425	-4.66817	2.73838	0.12768	0.486063
Prudul26A001879	1774	1398	1002	1418	1532	881	-0.214453	4.50221	0.465132	0.503306	0.891033
Prudul26A001880	0	0	0	0	0	0	0	-4.78464	0	1	1
Prudul26A001882	6547	5388	5958	6827	5508	3951	-0.172004	6.36684	2.29119	0.145421	0.51523
Prudul26A001883	0	0	0	0	0	0	0	-4.72527	0	1	1
Prudul26A001884	0	0	0	0	0	0	0	-4.78464	0	1	1
Prudul26A001885	394	399	437	691	278	193	-0.0794501	2.99718	0.100773	0.754124	1
Prudul26A001887	19868	18856	17388	22476	14746	11967	-0.0896588	7.93455	1.05877	0.315519	0.71906
Prudul26A001888	0	0	0	0	0	0	0	-4.78464	0	1	1
Prudul26A001889	1794	1551	1758	2247	1606	1164	-0.259144	4.70105	4.19801	0.0535291	0.321563
Prudul26A001890	0	0	0	0	0	0	0	-4.78464	0	1	1
Prudul26A001892	484	395	550	658	319	226	0.0407558	2.71753	0.0505814	0.824288	1
Prudul26A001893	1352	1327	293	1129	447	541	0.245125	3.2295	0.349926	0.560988	0.93685
Prudul26A001894	0	0	0	0	0	0	0	-4.78464	0	1	1
Prudul26A001895	4499	3636	3255	5432	3384	2554	-0.266315	5.47733	3.27389	0.085123	0.402178
Prudul26A001896	49	32	40	44	19	13	0.460821	-0.116783	1.67573	0.209928	0.607652
Prudul26A001897	7405	6396	4860	9009	4776	3712	-0.145872	6.50562	1.80551	0.193776	0.587301
Prudul26A001899	1895	1739	1639	2278	1464	1079	-0.135075	4.80428	0.33737	0.567754	0.941462
Prudul26A001901	2212	1494	1193	2175	1386	1108	-0.223159	4.96565	2.48815	0.130059	0.490081
Prudul26A001902	0	0	0	0	0	0	0	-4.78464	0	1	1
Prudul26A001904	40	46	58	181	45	30	-0.894348	-0.913913	2.87373	0.105218	0.44475
Prudul26A001906	5692	4284	3470	7867	4317	3065	-0.422598	6.21635	9.35487	0.00609355	0.11899
Prudul26A001907	29	6	19	27	10	4	0.20889	-1.16962	0.147284	0.705107	1
Prudul26A001908	0	0	0	0	0	0	0	-4.78464	0	1	1
Prudul26A001910	546	505	471	1038	563	357	-0.576508	3.50752	11.3738	0.00295927	0.0864271
Prudul26A001912	2265	1754	2048	3266	2121	1696	-0.507397	5.03876	18.0031	0.000382435	0.0412055
Prudul26A001913	2833	2726	5462	3125	1955	1744	0.415576	5.46413	5.03806	0.03601	0.265917
Prudul26A001914	0	1	0	0	0	0	1.66185	-4.69723	1.02485	0.33426	0.737092
Prudul26A001916	1395	888	1049	1438	1052	501	-0.0992018	4.07744	0.351147	0.559964	0.935759
Prudul26A001917	1508	1345	1365	1302	914	738	0.219873	4.23959	4.69417	0.0422457	0.287854
Prudul26A001919	1051	646	503	1199	547	418	-0.203564	3.59329	0.82367	0.374686	0.771702
Prudul26A001920	1689	1197	1565	2270	1263	805	-0.191206	4.31695	1.06126	0.314965	0.718538
Prudul26A001921	4155	3258	3173	4266	2389	1731	0.0925488	5.69242	0.829003	0.373174	0.770325
Prudul26A001922	5909	6432	4961	3487	2077	2336	0.82834	5.4638	20.4526	0.000197834	0.0319493
Prudul26A001923	0	0	0	0	0	0	0	-3.71706	0	1	1
Prudul26A001924	0	0	0	2	0	0	-2.52113	-4.64282	2.36902	0.153508	0.528495
Prudul26A001925	1132	812	600	1265	1030	722	-0.564041	3.8927	6.07552	0.0226712	0.214979
Prudul26A001927	27410	38693	15725	28323	12458	10713	0.478273	7.3059	1.59917	0.221477	0.6203
Prudul26A001928	26	64	97	20	20	2	1.9642	-1.25388	7.1941	0.0141554	0.172752
Prudul26A001929	0	0	0	0	0	0	0	-4.78464	0	1	1
Prudul26A001930	6209	4609	5049	6109	4022	2955	-0.000400054	6.55402	1.03154e-05	0.997469	1
Prudul26A001931	189	146	115	45	33	48	1.44973	0.988569	9.56387	0.00563936	0.11455
Prudul26A001934	3718	3380	3482	3510	2182	1635	0.270265	5.3776	5.73487	0.0263128	0.231255
Prudul26A001935	2873	1956	3035	2669	2198	1500	-0.00579329	5.55173	0.00200742	0.964698	1
Prudul26A001936	1771	1129	1013	2094	1050	704	-0.201073	4.45301	1.98906	0.173477	0.560637
Prudul26A001937	1982	1628	1240	1855	1806	1188	-0.333357	4.89849	3.76595	0.0662255	0.35649
Prudul26A001938	0	0	0	0	0	0	0	-4.78464	0	1	1
Prudul26A001939	0	0	1	1	0	0	-0.131763	-4.67113	0.00935665	0.924773	1
Prudul26A001941	5042	3508	3639	5047	3077	2423	-0.0683654	6.29792	0.352603	0.559158	0.935348
Prudul26A001943	453	335	241	874	405	257	-0.775373	2.82748	8.58238	0.00816154	0.134177
Prudul26A001945	7762	7294	3423	8972	4197	3834	-0.114608	5.98248	0.136317	0.716046	1
Prudul26A001946	1313	995	1169	1676	848	690	-0.125485	4.23284	1.01539	0.325397	0.730293
Prudul26A001947	3402	3061	4541	4686	2525	2280	-0.0409808	5.95485	0.121477	0.731002	1
Prudul26A001950	8471	7584	7887	5713	4230	3719	0.493656	6.5802	23.5005	9.2217e-05	0.022818
Prudul26A001951	32	11	21	13	4	4	1.36217	-2.3706	2.90924	0.103225	0.44025
Prudul26A001952	0	0	0	0	0	0	0	-4.78464	0	1	1
Prudul26A001953	4118	2805	2375	3971	2782	1804	-0.162468	5.81047	1.81781	0.192327	0.586457
Prudul26A001954	2	2	0	10	4	0	-1.84063	-1.4613	5.57778	0.0282106	0.238802
Prudul26A001956	287	202	97	263	139	173	-0.294434	2.29021	0.93588	0.344648	0.746191
Prudul26A001957	7	3	16	52	157	27	-3.53305	-1.32401	7.23946	0.0152669	0.178118
Prudul26A001959	3894	2700	2177	3880	2627	1820	-0.208714	5.804	3.0402	0.0962497	0.425875
Prudul26A001960	28	12	51	44	33	19	-0.351056	-1.59301	0.295596	0.592538	0.959966
Prudul26A001961	0	0	0	0	0	0	0	-4.78464	0	1	1
Prudul26A001962	7400	6093	5959	8988	5324	4815	-0.257898	6.7594	9.60059	0.00556351	0.113618
Prudul26A001963	4263	3472	2792	4818	3120	2469	-0.266819	5.67697	4.9943	0.0367424	0.269139
Prudul26A001964	92	70	68	101	50	77	-0.317869	-0.186881	0.1526	0.700237	1
Prudul26A001965	12074	11058	13699	35093	19622	12378	-1.07983	7.48649	28.8632	2.7341e-05	0.0147882
Prudul26A001966	0	0	0	0	0	0	0	-4.78464	0	1	1
Prudul26A001968	842	477	173	217	113	120	1.41649	2.00028	10.7721	0.00365935	0.0958602
Prudul26A001969	3834	2935	2476	3449	1791	1690	0.147861	4.90066	0.862666	0.363834	0.763404
Prudul26A001970	221	143	207	290	132	82	-0.0122071	1.07068	0.00150193	0.969462	1
Prudul26A001971	1059	641	1003	878	596	369	0.283598	3.71652	4.31255	0.050647	0.313502
Prudul26A001972	513141	429816	484602	828610	406482	317421	-0.342495	12.4022	3.93643	0.0608424	0.341729
Prudul26A001973	4891	3514	3537	5809	3787	2624	-0.304928	6.10835	11.1449	0.00320299	0.0899498
Prudul26A001974	0	0	0	0	0	0	0	-4.66858	0	1	1
Prudul26A001975	27657	31599	5488	6076	1649	6278	1.84262	6.4851	3.53793	0.0767377	0.382982
Prudul26A001976	5445	4900	4108	5553	3542	2716	0.0210624	6.06207	0.0398057	0.843832	1
Prudul26A001977	9	30	14	4	1	5	2.07038	-3.14485	3.46577	0.080628	0.391723
Prudul26A001978	67	85	63	158	36	51	-0.328706	-0.477342	0.366327	0.551675	0.929101
Prudul26A001979	603	342	415	899	479	402	-0.65665	3.82139	9.45227	0.00587702	0.117384
Prudul26A001980	2294	2011	2219	2409	1477	983	0.178873	4.79098	2.25212	0.148722	0.519713
Prudul26A001981	248	283	204	738	317	194	-0.919171	1.86889	9.17096	0.00652697	0.122303
Prudul26A001982	283	216	353	460	222	151	-0.17086	2.19849	0.383651	0.542499	0.921741
Prudul26A001983	0	0	0	0	0	0	0	-4.7553	0	1	1
Prudul26A001984	0	0	2	0	0	0	2.40062	-3.24775	2.05728	0.17023	0.555935
Prudul26A001985	5133	3409	4660	4680	3523	2459	0.00817994	6.0396	0.00549806	0.941613	1
Prudul26A001986	146	164	170	247	126	87	-0.141138	0.92914	0.279517	0.602712	0.967955
Prudul26A001987	2137	1419	1234	3165	2145	1203	-0.703076	4.96008	10.9619	0.00341374	0.0925092
Prudul26A001991	16195	14818	3101	3850	2144	3890	1.40156	5.97741	5.41874	0.0320113	0.252504
Prudul26A001992	2	2	11	5	5	0	0.36906	-3.46158	0.129684	0.722455	1
Prudul26A001993	24215	22697	18199	22171	11831	11345	0.257175	7.8561	2.00677	0.17166	0.558303
Prudul26A001994	0	0	0	0	0	0	0	-4.78464	0	1	1
Prudul26A001995	235	326	252	154	141	135	0.576431	1.14624	1.9859	0.173803	0.56133
Prudul26A001996	1997	1906	789	798	265	720	1.04641	2.78031	1.82963	0.192834	0.586946
Prudul26A001997	1950	1924	2133	2162	881	929	0.377453	4.49594	4.46999	0.0469696	0.302933
Prudul26A001998	5945	4793	5111	8079	4736	3299	-0.268638	6.15838	9.23347	0.00637591	0.12143
Prudul26A001999	722	619	524	692	441	368	0.0292113	3.02883	0.0308329	0.862342	1
Prudul26A002001	17222	15905	22202	13992	10066	10267	0.361013	7.48457	5.11872	0.0347029	0.261684
Prudul26A002002	4169	3645	5232	4731	2262	2169	0.269039	5.62487	1.68836	0.208305	0.606112
Prudul26A002004	1393	1235	1889	1824	1113	864	-0.00932677	4.38366	0.0052532	0.942925	1
Prudul26A002005	0	0	1	0	0	1	-0.253806	-3.98983	0.0152937	0.902917	1
Prudul26A002006	80	73	42	117	112	83	-1.01578	0.649097	7.83894	0.0109135	0.152996
Prudul26A002007	5143	4221	5829	5154	3490	3187	0.0550736	6.20851	0.283856	0.59993	0.965515
Prudul26A002009	2	8	4	21	8	13	-1.79344	-1.92177	3.52244	0.0748939	0.378444
Prudul26A002011	174	129	248	210	71	75	0.437665	0.610928	1.87989	0.185214	0.576665
Prudul26A002013	4043	3210	5379	3130	2352	1666	0.531653	5.80141	15.871	0.000705301	0.049911
Prudul26A002014	2349	2208	2696	3190	1550	1172	0.0855183	5.04361	0.569048	0.459241	0.852089
Prudul26A002015	1108	739	971	1193	866	541	-0.163628	4.30142	0.655807	0.427372	0.821687
Prudul26A002017	0	0	0	0	0	0	0	-4.414	0	1	1
Prudul26A002019	4	5	2	2	3	2	0.300974	-3.97643	0.0908543	0.766467	1
Prudul26A002020	2011	1515	2042	1999	1565	928	0.0289927	4.85654	0.0543392	0.817996	1
Prudul26A002021	72	82	71	96	71	29	-0.0197826	0.053342	0.00375592	0.951727	1
Prudul26A002023	3559	3151	3552	4608	2700	1910	-0.0864306	5.56584	0.870794	0.361629	0.762138
Prudul26A002024	8573	8749	2735	5547	1732	3511	0.615272	5.56678	1.14477	0.298951	0.704621
Prudul26A002025	41	25	39	49	51	43	-0.817406	-0.0680247	5.462	0.0297081	0.243959
Prudul26A002026	590	155	821	307	999	199	-0.355397	3.15408	0.469639	0.501519	0.889324
Prudul26A002027	3453	2889	3099	3755	2649	2037	-0.129836	5.67023	1.96317	0.176176	0.564683
Prudul26A002028	1844	1436	1301	2071	1259	882	-0.135375	4.43085	1.73033	0.202935	0.598601
Prudul26A002029	256	280	117	84	47	61	1.45327	1.01249	7.11304	0.0146578	0.174946
Prudul26A002030	2006	1560	1777	3009	1637	1417	-0.442952	5.12133	14.4464	0.00108588	0.0572446
Prudul26A002031	6198	5447	3569	6838	3130	2586	0.0592594	5.98475	0.133249	0.718837	1
Prudul26A002032	31	7	27	9	11	1	1.32723	-1.96309	4.7183	0.0417702	0.286403
Prudul26A002033	0	0	0	0	0	0	0	-4.78464	0	1	1
Prudul26A002034	3131	2086	2334	3561	2232	1524	-0.21978	5.41638	3.86385	0.0630704	0.347906
Prudul26A002035	12515	10477	8643	13312	8083	5953	-0.0492798	7.44303	0.252001	0.621034	0.980401
Prudul26A002036	1197	876	1074	1661	941	679	-0.306682	4.07191	8.6801	0.00786122	0.132213
Prudul26A002038	8150	6949	6258	8924	5814	3951	-0.0682223	6.65671	0.573173	0.45764	0.850799
Prudul26A002040	2772	2129	1921	2792	1599	1068	0.0817905	5.0555	0.443142	0.513053	0.897594
Prudul26A002041	0	0	0	0	0	0	0	-4.78464	0	1	1
Prudul26A002042	830	475	567	748	406	299	0.11017	3.88239	0.287878	0.597376	0.963583
Prudul26A002043	39	14	6	24	16	9	-0.0323304	-1.6116	0.00370232	0.952072	1
Prudul26A002044	1405	809	833	1562	1228	829	-0.563804	4.11822	5.23696	0.0329086	0.254897
Prudul26A002045	5714	3985	4497	5604	3384	2984	-0.0439582	5.96903	0.126205	0.72604	1
Prudul26A002046	35	27	20	32	0	9	0.882351	-2.21139	0.704113	0.411112	0.807248
Prudul26A002047	77	59	29	73	53	33	-0.228395	-0.543075	0.312707	0.5821	0.952521
Prudul26A002048	4	0	0	0	0	0	3.19381	-4.67361	2.24006	0.181796	0.571256
Prudul26A002050	411	1018	119	1298	366	370	-0.488394	3.11573	0.694749	0.415137	0.811138
Prudul26A002052	107	65	77	128	82	79	-0.532256	0.562077	2.46368	0.131858	0.493155
Prudul26A002053	0	0	77	3	0	0	4.38629	-3.14675	7.69197	0.0115721	0.157106
Prudul26A002056	18671	15181	18786	16534	13221	10470	0.0692145	7.80692	0.456839	0.506681	0.893281
Prudul26A002057	2245	2081	2570	4540	1792	1770	-0.437306	4.99282	4.59257	0.0443163	0.295
Prudul26A002058	70	51	56	75	60	47	-0.3601	0.219871	1.10403	0.305649	0.710623
Prudul26A002059	0	0	0	0	0	0	0	-4.78464	0	1	1
Prudul26A002061	117	158	123	246	80	84	-0.205438	0.619369	0.227963	0.638105	0.994119
Prudul26A002062	513	353	470	431	362	225	0.0884534	2.70225	0.320034	0.577746	0.949405
Prudul26A002063	5618	4618	5069	5662	3711	2630	0.0833145	6.0171	0.709678	0.409301	0.805189
Prudul26A002064	6846	5785	9096	7435	4932	3903	0.138436	6.29675	1.13942	0.298222	0.703918
Prudul26A002065	123	128	176	110	70	35	0.776215	0.73567	5.91517	0.0243096	0.222624
Prudul26A002067	7341	7102	4782	5063	3164	2798	0.518583	6.13635	10.0927	0.00464897	0.105062
Prudul26A002068	0	0	0	0	0	0	0	-4.75411	0	1	1
Prudul26A002070	1785	1772	1585	1695	974	801	0.313608	4.45348	4.1703	0.0542541	0.323824
Prudul26A002071	8391	7037	4421	12988	8577	6477	-0.779849	7.33608	21.3765	0.000155992	0.0288532
Prudul26A002072	1783	1447	1743	2737	1179	1004	-0.193384	4.38643	2.02848	0.169465	0.555034
Prudul26A002073	3	6	0	6	18	16	-2.55185	-3.3685	5.90611	0.0244061	0.222646
Prudul26A002075	2224	1838	1725	3215	2069	1545	-0.51085	5.21965	11.3833	0.00294966	0.0864271
Prudul26A002076	2899	3233	2457	5496	1855	1680	-0.227164	5.50164	1.44437	0.243174	0.648056
Prudul26A002077	0	0	0	0	0	0	0	-4.55844	0	1	1
Prudul26A002078	272	205	86	127	111	86	0.453597	1.10939	1.63639	0.215154	0.612797
Prudul26A002079	152	64	77	98	104	25	0.0799187	1.94395	0.0372964	0.848769	1
Prudul26A002080	0	0	0	2	0	0	-2.52107	-4.6711	1.96581	0.196588	0.589938
Prudul26A002082	901	796	1301	1008	483	463	0.37769	3.45352	5.70492	0.0266633	0.232758
Prudul26A002083	9794	6576	9705	7730	6151	4479	0.191853	6.8887	2.37197	0.138871	0.503139
Prudul26A002084	2118	1602	2393	2463	1608	1202	-0.0609001	5.06718	0.273185	0.606823	0.970922
Prudul26A002085	0	0	0	0	0	0	0	-4.78464	0	1	1
Prudul26A002086	53	66	86	124	37	39	-0.115796	-0.271777	0.023771	0.878999	1
Prudul26A002087	1248	1234	3784	4367	1340	2101	-0.532012	4.54821	1.40026	0.251719	0.65859
Prudul26A002088	32739	30756	36769	54592	20074	23454	-0.183554	8.96253	0.902607	0.353183	0.753332
Prudul26A002091	3867	2964	4024	4315	2957	2617	-0.172705	5.72191	2.49149	0.129816	0.489951
Prudul26A002093	6530	5173	8092	9837	5497	4623	-0.268673	6.23122	3.89114	0.0622219	0.345742
Prudul26A002094	0	0	0	0	0	0	0	-4.78464	0	1	1
Prudul26A002095	12	0	27	0	2	3	2.41126	-3.4152	2.83942	0.107187	0.447995
Prudul26A002097	493	310	383	728	271	233	-0.250216	2.56666	1.93082	0.179621	0.568882
Prudul26A002098	166	118	109	247	171	204	-1.02099	1.62291	21.3714	0.000156194	0.0288532
Prudul26A002099	81	34	60	78	99	63	-0.845303	0.159496	7.3863	0.0130887	0.166591
Prudul26A002100	4701	3804	6120	4540	3322	2792	0.149582	5.86387	1.08883	0.308916	0.713129
Prudul26A002102	1004	665	1039	1276	594	461	-0.00319797	3.54418	0.000408487	0.984071	1
Prudul26A002103	1124	541	314	649	776	354	-0.207284	4.08937	0.248476	0.623933	0.982638
Prudul26A002104	10	2	5	6	0	2	0.820877	-1.53932	0.339109	0.566879	0.941186
Prudul26A002105	78	62	117	169	137	80	-0.864466	1.30228	5.13059	0.0345151	0.261136
Prudul26A002106	5	6	4	10	5	1	-0.243637	-2.48396	0.136591	0.715495	1
Prudul26A002107	0	0	1	1	1	3	-2.2664	-4.28088	2.66949	0.121292	0.474549
Prudul26A002108	59	79	59	166	141	56	-1.11179	0.248584	5.31492	0.0317414	0.251543
Prudul26A002109	2214	2110	3632	2408	1476	1486	0.27566	5.25134	2.66173	0.118102	0.468319
Prudul26A002111	40	38	34	137	25	21	-0.779904	2.03991	2.03638	0.169199	0.554578
Prudul26A002112	1371	1090	1396	1655	928	604	0.0482021	4.6599	0.0286676	0.867281	1
Prudul26A002113	0	0	0	0	0	0	0	-4.78464	0	1	1
Prudul26A002114	0	0	0	0	0	0	0	-4.7553	0	1	1
Prudul26A002115	2	1	6	0	2	2	0.743199	-1.33554	0.529037	0.475262	0.865695
Prudul26A002116	0	0	0	0	0	0	0	-4.72655	0	1	1
Prudul26A002117	1	0	0	0	2	0	-1.05261	-4.22084	0.441606	0.515562	0.90023
Prudul26A002118	0	0	0	0	0	0	0	-4.5872	0	1	1
Prudul26A002119	3719	4125	1203	2052	1787	1156	0.557195	4.77292	1.79628	0.196323	0.589599
Prudul26A002120	8	5	8	6	8	1	0.205365	-2.99032	0.0984191	0.756914	1
Prudul26A002121	0	0	0	0	0	0	0	-4.72458	0	1	1
Prudul26A002123	893	817	1310	1058	744	520	0.10943	3.93015	0.192268	0.665635	1
Prudul26A002124	0	0	0	0	0	0	0	-4.78464	0	1	1
Prudul26A002125	84	119	49	129	45	54	-0.0565744	2.24242	0.0257452	0.8741	1
Prudul26A002126	1737	1209	1679	2955	1846	1124	-0.602441	4.69735	11.1899	0.00315335	0.0895806
Prudul26A002127	160	78	101	102	133	99	-0.392222	0.226883	0.685455	0.417277	0.812977
Prudul26A002128	120	61	110	68	34	33	0.829747	1.6883	5.56879	0.0283237	0.238946
Prudul26A002129	0	0	0	0	0	0	0	-4.64118	0	1	1
Prudul26A002130	1	0	1	1	0	0	0.59854	-4.53791	0.153064	0.700108	1
Prudul26A002133	539	922	740	645	399	296	0.486765	3.10526	2.57765	0.123723	0.478884
Prudul26A002134	0	0	0	0	0	0	0	-4.64129	0	1	1
Prudul26A002135	0	0	0	1	0	0	-1.78417	-4.2407	1.60621	0.222685	0.621625
Prudul26A002136	0	1	0	0	0	0	1.65675	-2.22453	1.31795	0.272581	0.679044
Prudul26A002137	115	86	149	152	64	30	0.356094	2.25244	1.87042	0.186279	0.578118
Prudul26A002139	165	111	65	48	125	81	-0.0455143	1.16769	0.00918853	0.924568	1
Prudul26A002140	0	1	0	0	0	0	1.66143	-4.48683	0.94146	0.347877	0.74942
Prudul26A002141	4128	2717	2925	4292	3188	1806	-0.202652	5.76466	2.57001	0.124249	0.47996
Prudul26A002142	5143	3598	3085	4648	3415	2218	-0.0877509	6.02632	0.433309	0.517716	0.90194
Prudul26A002144	3963	3170	4160	4523	2950	2056	-0.0185683	5.68011	0.0510965	0.823411	1
Prudul26A002145	1279	1268	3914	2188	1112	1095	0.311293	4.86305	0.942079	0.343856	0.745546
Prudul26A002146	838	551	596	644	364	243	0.421217	3.31182	3.22066	0.0875194	0.40745
Prudul26A002147	0	0	0	0	0	0	0	-4.78464	0	1	1
Prudul26A002148	0	0	0	0	0	0	0	-4.53605	0	1	1
Prudul26A002150	2393	2187	1485	2380	1644	1178	-0.0559036	4.73943	0.174147	0.680803	1
Prudul26A002151	1856	2076	2410	3874	1263	1392	-0.21523	4.63028	0.607097	0.445132	0.839714
Prudul26A002152	0	0	0	2	4	2	-4.5109	-4.05912	6.64875	0.0186962	0.195296
Prudul26A002153	291	278	209	177	223	153	0.122168	1.36715	0.127133	0.725078	1
Prudul26A002155	5919	5046	4375	8160	4626	3629	-0.3506	6.27041	2.20225	0.153371	0.528378
Prudul26A002156	1052	713	958	838	598	387	0.298993	4.04694	7.50466	0.0124765	0.162924
Prudul26A002157	5597	4887	2365	4534	2402	3720	-0.0777847	5.86983	0.0397584	0.844122	1
Prudul26A002158	1	0	0	0	0	0	1.62599	-4.34296	1.41086	0.272581	0.679044
Prudul26A002159	25995	28513	1771	3077	1292	6246	1.9097	6.36229	3.51677	0.0775483	0.384458
Prudul26A002162	15384	13703	21748	41548	15822	14904	-0.696935	7.88349	9.59907	0.00556663	0.113618
Prudul26A002163	0	0	0	0	0	0	0	-4.78464	0	1	1
Prudul26A002164	1763	1399	1089	1469	1083	699	0.103579	4.54387	0.662768	0.424968	0.819743
Prudul26A002165	2	4	0	4	0	0	0.45623	-4.14545	0.0996702	0.755771	1
Prudul26A002166	0	0	0	0	0	0	0	-4.78464	0	1	1
Prudul26A002167	643	408	342	1302	593	416	-0.943137	3.30585	11.6919	0.00265407	0.082282
Prudul26A002168	0	0	0	0	0	0	0	-4.75507	0	1	1
Prudul26A002174	6892	4736	4794	8543	5156	3769	-0.35525	6.70812	7.68515	0.0116037	0.157155
Prudul26A002176	55	44	90	37	28	40	0.469173	-0.722088	1.67056	0.210605	0.608455
Prudul26A002178	514	427	851	933	316	291	0.0529913	3.0149	0.0271343	0.870782	1
Prudul26A002179	4	2	0	2	4	0	-0.290261	-4.18152	0.0584341	0.811656	1
Prudul26A002180	0	0	0	0	0	0	0	-4.78464	0	1	1
Prudul26A002181	0	0	0	0	0	0	0	-4.7556	0	1	1
Prudul26A002182	2025	1571	1831	2168	1477	1004	-0.0485847	4.92532	0.321362	0.576963	0.948938
Prudul26A002183	1295	1010	1020	1214	877	547	0.0602097	4.21555	0.306427	0.585886	0.954839
Prudul26A002184	46	44	25	71	24	24	-0.242095	0.876083	0.403444	0.532363	0.913346
Prudul26A002185	0	0	0	0	0	0	0	-4.78464	0	1	1
Prudul26A002186	1612	1114	1223	3151	1340	1100	-0.71241	4.1696	9.94189	0.00491021	0.107611
Prudul26A002188	929	675	1092	1004	708	483	0.0186886	3.6369	0.016456	0.89918	1
Prudul26A002189	2	0	0	2	0	0	-0.163018	-4.51495	0.00882287	0.926943	1
Prudul26A002190	111	155	96	769	257	145	-1.78342	2.25432	15.2642	0.000870098	0.0534545
Prudul26A002191	13	7	15	10	10	6	0.101898	-3.44635	0.0117049	0.915571	1
Prudul26A002192	570	372	649	605	239	226	0.358675	2.82347	4.3007	0.0509366	0.313971
Prudul26A002193	14	10	14	10	4	3	0.932289	-2.65158	3.12393	0.0920783	0.418023
Prudul26A002194	12454	8805	5490	10533	7110	4011	0.0453188	7.46171	0.0594915	0.809733	1
Prudul26A002197	1	0	1	0	0	0	2.38081	-4.36785	1.67064	0.216474	0.614692
Prudul26A002198	509	431	627	693	212	293	0.179423	2.72782	0.602512	0.446511	0.841026
Prudul26A002199	22	73	36	51	12	17	0.568883	2.0507	0.906359	0.352675	0.752824
Prudul26A002200	1044	671	900	1158	655	569	-0.142118	4.0471	1.03116	0.321757	0.725982
Prudul26A002201	174	101	149	180	101	92	-0.100377	1.2838	0.159401	0.69385	1
Prudul26A002202	0	0	0	0	0	0	0	-4.72407	0	1	1
Prudul26A002203	0	0	0	0	0	0	0	-4.78464	0	1	1
Prudul26A002204	458	289	477	466	214	155	0.340846	2.22788	2.10064	0.162408	0.542377
Prudul26A002205	1594	1418	1858	1582	860	911	0.256979	4.30939	3.00531	0.0980527	0.429732
Prudul26A002206	6880	5301	7142	6885	4646	3926	0.0244369	6.60144	0.072105	0.790988	1
Prudul26A002207	0	0	0	0	0	0	0	-4.78464	0	1	1
Prudul26A002208	3161	3455	7937	3051	1757	2104	0.775912	5.69192	8.00058	0.0105513	0.149868
Prudul26A002209	18242	14833	16211	20012	10994	8902	0.0533804	8.2994	0.281947	0.601151	0.966675
Prudul26A002212	331	313	368	345	232	188	0.121709	2.68055	0.119883	0.732704	1
Prudul26A002213	0	0	0	0	0	0	0	-4.78464	0	1	1
Prudul26A002214	0	1	5	0	2	1	0.582755	-3.13187	0.260292	0.615385	0.975922
Prudul26A002215	0	0	0	0	0	0	0	-4.78464	0	1	1
Prudul26A002216	4999	4655	2492	7626	4106	3121	-0.527432	5.19389	5.43011	0.0302395	0.246325
Prudul26A002217	4030	3690	5255	4875	2917	2804	0.00848363	5.66797	0.00530063	0.942669	1
Prudul26A002218	465	398	448	462	262	246	0.159154	2.67066	1.26529	0.273689	0.679798
Prudul26A002219	5260	4589	5092	6138	3658	3076	-0.0536013	6.29572	0.30827	0.58477	0.954127
Prudul26A002220	28	24	62	39	34	28	-0.148105	-1.48233	0.0544205	0.817863	1
Prudul26A002222	1328	1154	1537	2017	936	852	-0.149682	3.83579	0.717272	0.406848	0.803358
Prudul26A002223	7195	7596	10749	10307	5467	6606	-0.098176	7.40867	0.340324	0.566025	0.940788
Prudul26A002224	0	0	0	0	0	0	0	-4.78464	0	1	1
Prudul26A002226	15822	11110	13727	17726	9449	9143	-0.114194	6.8236	0.087885	0.770156	1
Prudul26A002227	17	35	41	9	2	2	2.66186	-2.09375	4.52781	0.047225	0.30356
Prudul26A002228	1420	1123	1817	1470	873	793	0.195922	4.1157	1.252	0.276148	0.682203
Prudul26A002229	2	5	20	10	13	6	-0.393451	-1.07223	0.384147	0.542241	0.921475
Prudul26A002230	0	0	0	0	0	0	0	-4.78464	0	1	1
Prudul26A002232	5433	3959	2804	4722	3584	2441	-0.118997	5.67422	0.727127	0.403698	0.800881
Prudul26A002234	201	172	212	215	105	79	0.334527	1.32247	1.55258	0.226849	0.626496
Prudul26A002235	803	465	450	772	802	485	-0.6124	3.51944	4.37533	0.0492222	0.309557
Prudul26A002236	103	155	164	194	108	64	0.0146573	1.63702	0.00247988	0.960767	1
Prudul26A002237	36	11	30	28	18	41	-0.622301	-0.207879	1.79636	0.194863	0.588758
Prudul26A002238	62	46	65	70	27	44	0.00728463	-0.28928	0.000102669	0.992014	1
Prudul26A002239	359	589	975	209	108	111	1.92609	1.17056	4.72075	0.042841	0.28912
Prudul26A002240	0	0	2	0	0	0	2.40171	-4.69909	1.6818	0.229018	0.629869
Prudul26A002241	66	226	8	10	8	80	1.05429	-0.864565	0.405094	0.532363	0.913346
Prudul26A002243	1103	893	1407	1189	726	556	0.201035	3.77374	1.35746	0.257397	0.664884
Prudul26A002244	1358	1009	1568	1184	823	804	0.16211	4.44171	1.17606	0.290787	0.697971
Prudul26A002245	18	27	25	26	23	11	-0.0340941	0.337541	0.0072973	0.932755	1
Prudul26A002246	830	850	974	969	615	488	0.0924355	3.72902	0.44214	0.513525	0.898187
Prudul26A002247	0	0	0	0	0	0	0	-4.61448	0	1	1
Prudul26A002248	0	0	0	0	0	0	0	-4.72458	0	1	1
Prudul26A002253	4206	2802	6949	4491	3555	2649	0.0755483	5.47476	0.0601034	0.808948	1
Prudul26A002254	0	0	0	0	0	0	0	-4.56298	0	1	1
Prudul26A002255	120	81	48	130	89	41	-0.308282	0.358667	0.835606	0.371315	0.768885
Prudul26A002256	3851	3474	1787	2088	1534	1157	0.632688	5.10703	8.7853	0.00755767	0.130467
Prudul26A002257	175	151	87	130	45	39	0.766283	1.35937	6.61467	0.0180069	0.191891
Prudul26A002258	4287	3497	4613	4724	2639	1926	0.177973	5.75916	2.0322	0.169092	0.554578
Prudul26A002259	1093	1019	1281	1258	1139	647	-0.135453	3.77703	0.415919	0.526154	0.908814
Prudul26A002260	0	0	0	0	0	0	0	-4.78464	0	1	1
Prudul26A002262	0	6	4	8	1	0	0.135162	-4.09295	0.0100587	0.92171	1
Prudul26A002263	0	0	0	0	0	0	0	-4.72582	0	1	1
Prudul26A002264	2	16	8	1	3	3	1.5002	-3.04424	1.54925	0.227331	0.627083
Prudul26A002265	0	0	0	0	0	0	0	-4.72593	0	1	1
Prudul26A002267	13584	19800	14792	14485	8605	9876	0.256406	7.20741	1.07678	0.311726	0.716011
Prudul26A002270	9131	6078	6416	10782	5388	3137	-0.0386841	6.85428	0.0684137	0.796278	1
Prudul26A002271	47	37	90	106	22	26	0.0568885	0.413751	0.0178677	0.894971	1
Prudul26A002272	4606	3600	2285	1869	1671	1145	0.834491	5.51381	9.24008	0.00659459	0.122886
Prudul26A002273	781	623	705	1037	556	471	-0.222636	3.97715	2.86579	0.10567	0.445602
Prudul26A002276	1558	1339	1316	1120	807	743	0.338668	3.77273	1.96149	0.176353	0.564746
Prudul26A002278	2771	2795	2521	1880	1408	1298	0.49931	5.04959	10.0065	0.00479639	0.10676
Prudul26A002279	0	0	0	0	0	0	0	-4.4851	0	1	1
Prudul26A002280	0	0	0	0	0	0	0	-4.78464	0	1	1
Prudul26A002281	0	0	0	0	0	0	0	-4.78464	0	1	1
Prudul26A002282	0	0	0	0	0	0	0	-4.78464	0	1	1
Prudul26A002283	1700	1612	1803	1725	1054	861	0.225541	4.45804	6.55909	0.0184342	0.193666
Prudul26A002284	19	8	6	12	10	7	-0.152556	-3.09636	0.0212451	0.885695	1
Prudul26A002285	0	0	0	0	0	0	0	-4.72451	0	1	1
Prudul26A002286	0	0	0	3	0	0	-2.9932	-4.56418	2.94919	0.110694	0.454434
Prudul26A002287	6596	4972	5133	6795	3887	3105	0.0144717	6.30847	0.0262029	0.872995	1
Prudul26A002288	1314	1093	2277	1573	902	795	0.255396	4.71559	1.69225	0.207781	0.605455
Prudul26A002289	1411	1065	1256	1267	955	796	-0.012268	4.27581	0.00587134	0.939667	1
Prudul26A002290	0	0	0	0	0	0	0	-4.78464	0	1	1
Prudul26A002291	7076	4315	4962	10094	4612	3067	-0.324211	6.17528	2.75366	0.112299	0.457039
Prudul26A002292	0	0	0	0	0	0	0	-4.75406	0	1	1
Prudul26A002293	19274	12369	12719	20400	11117	6734	-0.0123426	7.88203	0.00965681	0.922676	1
Prudul26A002295	1	0	0	4	3	0	-2.55196	-4.51583	3.48376	0.0902878	0.414487
Prudul26A002296	597	447	389	638	357	288	-0.102529	3.7333	0.262582	0.613845	0.974976
Prudul26A002297	1295	852	677	1087	608	488	0.101814	3.81046	0.444403	0.512461	0.897254
Prudul26A002298	1	0	0	0	0	0	1.62519	-4.69684	0.991623	0.341868	0.743325
Prudul26A002299	0	0	0	0	0	0	0	-4.63907	0	1	1
Prudul26A002300	297	179	271	281	95	115	0.380241	1.11424	0.992399	0.330805	0.735534
Prudul26A002301	0	0	0	0	0	0	0	-4.78464	0	1	1
Prudul26A002302	1401	1413	1642	1704	1020	895	0.0323344	4.3489	0.113898	0.739191	1
Prudul26A002303	0	2	0	0	0	0	2.42418	-4.66846	1.4012	0.268792	0.677277
Prudul26A002304	592	471	232	491	624	463	-0.681004	3.13848	3.03529	0.0970726	0.42812
Prudul26A002305	1251	1107	1388	1639	821	652	0.042476	3.98116	0.0981585	0.757226	1
Prudul26A002306	206	146	246	156	113	88	0.444165	1.45165	3.30942	0.083566	0.398596
Prudul26A002307	10835	11322	4037	4638	3450	3497	0.841607	6.42277	5.40664	0.031453	0.250769
Prudul26A002308	557	378	449	611	350	282	-0.112808	3.02001	0.427802	0.520361	0.904209
Prudul26A002310	10199	9022	9586	11507	6747	5772	-0.00572817	6.82242	0.00466351	0.946219	1
Prudul26A002311	6551	6067	5947	6759	4658	3982	-0.0272989	6.51936	0.0702478	0.793631	1
Prudul26A002312	1425	2594	9886	13422	3409	6387	-0.928845	6.25866	1.69762	0.209495	0.607114
Prudul26A002313	6977	5480	5092	9014	4183	3312	-0.129921	6.38906	0.918325	0.349114	0.751088
Prudul26A002314	1	0	0	4	6	1	-3.25723	-2.38622	10.1722	0.00451766	0.103249
Prudul26A002315	102	77	99	132	68	70	-0.232238	1.23783	0.272606	0.607202	0.97102
Prudul26A002316	0	0	0	2	0	4	-4.13786	-3.66054	4.77802	0.0486125	0.307887
Prudul26A002317	0	0	0	0	0	0	0	-4.66811	0	1	1
Prudul26A002319	3135	2113	1730	2401	1759	1108	0.117385	5.48647	0.722582	0.405146	0.80193
Prudul26A002321	73	51	76	103	15	43	0.120527	-0.13153	0.0916027	0.765208	1
Prudul26A002323	413	315	443	546	236	386	-0.308651	2.27874	1.59568	0.220737	0.620084
Prudul26A002324	0	0	5	0	0	0	3.55347	-2.42605	2.6653	0.119518	0.471793
Prudul26A002325	85	78	92	149	90	62	-0.481685	-0.227729	2.25005	0.148899	0.519994
Prudul26A002326	5662	4520	5073	5468	2771	2768	0.204891	5.72479	1.82263	0.191763	0.585636
Prudul26A002327	1583	1496	1202	1365	1176	698	0.110883	4.10607	0.603979	0.445966	0.840702
Prudul26A002328	7	4	9	8	4	0	0.567935	-3.061	0.51689	0.480311	0.870437
Prudul26A002329	803	699	792	899	500	399	0.103084	3.65952	0.86904	0.362103	0.762138
Prudul26A002330	40	29	56	63	24	37	-0.260947	0.0779754	0.479834	0.496294	0.884815
Prudul26A002332	2646	2228	2267	3446	2050	1777	-0.301743	5.46536	12.7249	0.0018796	0.0715772
Prudul26A002335	830	659	1103	947	533	498	0.117566	3.40795	0.643798	0.43157	0.825941
Prudul26A002338	7338	6775	5491	7166	4160	3016	0.207666	6.69641	2.60844	0.121629	0.475405
Prudul26A002340	3269	2841	3151	3775	2714	1835	-0.121925	5.51222	1.70798	0.205762	0.602754
Prudul26A002344	2093	2074	1731	1849	1227	1146	0.182394	4.70546	2.56098	0.124875	0.481345
Prudul26A002345	137	105	210	69	28	43	1.40651	0.0816233	7.9794	0.0103229	0.148027
Prudul26A002346	1	3	0	2	0	3	-0.586663	-4.27826	0.179732	0.677851	1
Prudul26A002347	194	166	211	178	128	110	0.153973	4.51536	0.764539	0.39207	0.789336
Prudul26A002348	0	0	6	2	2	0	0.332496	-4.06316	0.0420531	0.840036	1
Prudul26A002350	1381	997	1164	866	543	561	0.52913	3.64575	12.8331	0.00181418	0.0703943
Prudul26A002351	4418	3153	4408	4978	3545	2574	-0.180363	5.87405	1.14193	0.297704	0.703487
Prudul26A002352	111	96	176	125	79	72	0.187187	1.6958	0.496435	0.489022	0.877579
Prudul26A002353	0	0	0	0	0	0	0	-4.78464	0	1	1
Prudul26A002354	0	0	0	0	0	0	0	-4.78464	0	1	1
Prudul26A002355	3588	3003	3939	3504	2529	2078	0.0741037	5.41697	0.615251	0.441814	0.836431
Prudul26A002356	3	0	0	4	0	0	-0.506248	-3.98225	0.139817	0.712314	1
Prudul26A002357	3	2	0	0	0	0	3.5259	-4.41648	3.44696	0.0838878	0.399272
Prudul26A002360	302	261	230	437	354	156	-0.508605	2.15418	5.14581	0.034276	0.260807
Prudul26A002361	1418	1018	1242	1145	835	675	0.159569	3.97036	1.60751	0.219096	0.617662
Prudul26A002362	102	80	107	76	52	55	0.331852	0.563307	2.2142	0.152013	0.525506
Prudul26A002364	1928	1419	1635	1901	1194	871	0.060676	4.72773	0.301126	0.589123	0.956948
Prudul26A002365	0	0	0	0	0	0	0	-4.78464	0	1	1
Prudul26A002367	687	771	437	717	268	312	0.332119	2.83312	1.61467	0.21811	0.616771
Prudul26A002369	792	986	719	680	444	434	0.388448	2.93956	3.44971	0.0777321	0.384875
Prudul26A002370	9627	8017	10222	10839	6614	5710	-0.0112069	6.88878	0.0162015	0.899959	1
Prudul26A002371	22482	18354	23669	22216	13760	12093	0.140051	7.86901	2.13214	0.159441	0.537048
Prudul26A002372	14	7	10	4	0	2	2.05037	-2.78919	5.74625	0.026181	0.231069
Prudul26A002373	587	145	2087	542	158	319	1.2021	1.65822	3.00785	0.0990556	0.431517
Prudul26A002374	189	420	125	422	390	198	-0.704753	1.77249	2.22082	0.151584	0.524627
Prudul26A002375	3582	2256	2036	2884	2974	1785	-0.303256	5.58829	1.90819	0.182204	0.571719
Prudul26A002376	1	1	7	2	0	0	1.8213	-4.26505	1.99472	0.1765	0.564917
Prudul26A002377	60	57	56	56	84	18	-0.161221	-0.268612	0.0599621	0.808997	1
Prudul26A002378	1341	1181	1055	1678	822	676	-0.0573698	4.32179	0.301654	0.588798	0.956766
Prudul26A002379	0	0	0	0	0	0	0	-4.78464	0	1	1
Prudul26A002381	13574	14141	10764	17947	8761	8336	-0.105246	7.38243	0.548042	0.467538	0.859442
Prudul26A002382	88	61	74	63	65	49	-0.0250411	0.412713	0.00810127	0.929158	1
Prudul26A002383	1663	1321	1421	2075	1151	799	-0.104548	4.54974	0.899193	0.354076	0.754329
Prudul26A002384	1172	750	319	1310	522	198	0.00876945	3.72377	0.000610633	0.980537	1
Prudul26A002385	115	58	65	89	53	35	0.158187	0.207834	0.224233	0.640852	0.996213
Prudul26A002386	81	101	37	39	26	45	0.616124	-0.59601	0.884528	0.357948	0.758608
Prudul26A002387	901	593	925	749	611	319	0.247898	3.43193	0.786826	0.385381	0.782588
Prudul26A002388	5262	4410	4324	5218	3737	2437	0.0232603	5.91236	0.0564391	0.81458	1
Prudul26A002389	2415	1962	1879	2720	1849	1024	-0.0849168	5.03965	0.405248	0.531457	0.912838
Prudul26A002392	455	307	280	537	300	205	-0.245712	2.68354	1.69537	0.207378	0.605389
Prudul26A002393	12	11	10	20	2	4	0.244131	-2.97337	0.0836832	0.775281	1
Prudul26A002394	1	0	0	0	0	0	1.62519	-4.75602	0.959275	0.362723	0.762138
Prudul26A002395	0	0	1	0	2	0	-1.02773	-3.76684	0.33387	0.570378	0.943809
Prudul26A002396	2029	1480	1365	2104	1536	1098	-0.256469	5.10801	3.46761	0.077022	0.383444
Prudul26A002397	0	0	0	0	0	0	0	-4.78464	0	1	1
Prudul26A002398	5	7	7	4	2	1	1.18595	-3.32705	1.87437	0.185833	0.577368
Prudul26A002401	2543	1990	2156	2858	1809	1374	-0.12551	5.28613	1.52396	0.231027	0.63257
Prudul26A002402	0	0	0	0	0	0	0	-4.72611	0	1	1
Prudul26A002403	0	0	0	0	0	0	0	-4.75498	0	1	1
Prudul26A002404	193	210	211	252	113	144	0.00640703	1.76004	0.00103854	0.974604	1
Prudul26A002405	6734	5362	3814	15730	5289	3408	-0.748728	7.17887	7.63322	0.0120957	0.160038
Prudul26A002406	14	14	15	24	9	9	-0.171796	-2.17067	0.0869942	0.771009	1
Prudul26A002407	48	4	7	11	13	2	0.843341	3.24685	1.07678	0.312673	0.717212
Prudul26A002408	0	1	0	0	0	1	-0.246789	-4.64175	0.0184072	0.894251	1
Prudul26A002412	3248	2971	3049	2816	1713	1380	0.384272	5.78513	10.7366	0.00369459	0.0961063
Prudul26A002413	5630	5693	7494	8475	3296	3830	0.0489607	6.28254	0.104856	0.749368	1
Prudul26A002416	1898	1681	1496	2045	1149	1010	0.00692222	4.72762	0.0059667	0.93918	1
Prudul26A002417	15041	12226	10747	13592	10956	7838	-0.0792817	7.40593	0.625649	0.438038	0.832489
Prudul26A002418	37001	28267	32602	49140	28169	21560	-0.269228	8.66714	7.75054	0.0113044	0.155613
Prudul26A002419	273	160	215	164	124	87	0.481704	2.40176	3.21971	0.0875631	0.407564
Prudul26A002420	33	43	25	31	26	13	0.266059	2.56697	0.432865	0.517929	0.901981
Prudul26A002421	14	11	18	23	24	12	-0.755415	-1.96117	1.64366	0.214176	0.611969
Prudul26A002422	1584	1474	1826	1637	1150	853	0.145247	4.50272	1.59582	0.220717	0.620084
Prudul26A002424	3872	3216	4018	4530	3318	2846	-0.257622	5.70931	4.23825	0.0524958	0.318829
Prudul26A002425	1	1	6	1	0	0	2.39769	-3.83028	4.02678	0.0596748	0.338724
Prudul26A002426	8916	6845	7747	7486	4882	3488	0.297437	6.6599	11.7291	0.00262072	0.0817472
Prudul26A002427	11	9	5	7	2	0	1.30986	-3.53902	1.80921	0.193338	0.587212
Prudul26A002428	7326	5149	4752	8170	5383	3684	-0.275323	6.93392	3.99827	0.0590153	0.336978
Prudul26A002429	4864	4726	2452	4433	1793	2016	0.313452	5.62172	1.46788	0.240016	0.644267
Prudul26A002431	3436	3625	10348	3870	2311	3144	0.57514	5.76436	3.25311	0.0871896	0.406736
Prudul26A002433	176	159	239	169	188	107	-0.0188441	1.55343	0.0065535	0.936266	1
Prudul26A002434	7100	4724	4079	6568	5547	3401	-0.275705	6.66876	2.25626	0.148368	0.518943
Prudul26A002435	0	0	0	0	0	0	0	-4.78464	0	1	1
Prudul26A002436	2	2	0	2	0	0	0.715133	-3.561	0.21966	0.644793	0.998843
Prudul26A002437	69	55	4	0	28	0	1.7371	-1.53	1.24698	0.278142	0.684459
Prudul26A002439	3864	2767	3583	4195	2872	1858	-0.0747796	5.71105	0.418978	0.524651	0.907842
Prudul26A002440	0	0	0	0	0	0	0	-4.75498	0	1	1
Prudul26A002441	127	121	297	146	155	78	0.22563	0.703955	0.29911	0.590363	0.958052
Prudul26A002442	0	0	0	0	0	0	0	-4.61146	0	1	1
Prudul26A002444	2737	2251	2838	3412	1999	1525	-0.0795764	5.14788	0.66517	0.424143	0.818973
Prudul26A002446	7175	4392	3665	6146	5535	2975	-0.257162	6.78187	1.20192	0.285849	0.692573
Prudul26A002447	838	915	685	867	486	443	0.181348	3.50539	0.225654	0.640054	0.995417
Prudul26A002448	0	0	0	0	0	0	0	-4.53517	0	1	1
Prudul26A002449	1717	1804	966	4263	2017	1470	-0.98743	4.23467	16.4028	0.000606336	0.0473158
Prudul26A002450	1751	1185	1683	1800	1901	1181	-0.423665	4.56177	4.00679	0.0587685	0.336523
Prudul26A002453	1687	1307	1245	1754	965	757	0.0345409	4.48049	0.0863763	0.771799	1
Prudul26A002455	657	551	694	904	453	344	-0.0611657	3.28634	0.223792	0.641179	0.99626
Prudul26A002456	0	0	0	0	0	0	0	-4.78464	0	1	1
Prudul26A002457	659	473	547	768	531	296	-0.181457	3.32508	1.23483	0.279372	0.685664
Prudul26A002459	146	148	146	136	81	80	0.282677	1.0376	1.63851	0.214869	0.612707
Prudul26A002460	0	0	0	0	0	0	0	-4.78464	0	1	1
Prudul26A002461	442	325	300	471	272	158	0.0152888	2.80759	0.00536907	0.9423	1
Prudul26A002462	0	0	0	0	0	0	0	-4.78464	0	1	1
Prudul26A002463	143	83	295	65	85	45	1.06924	0.711951	6.86685	0.0162025	0.18328
Prudul26A002464	531	513	407	485	229	196	0.44885	2.8141	2.4558	0.132443	0.493433
Prudul26A002465	4	6	4	10	7	12	-1.37776	-1.15831	7.76053	0.0112595	0.15525
Prudul26A002466	964	676	544	738	458	399	0.156587	3.43074	1.0237	0.323471	0.727842
Prudul26A002467	8045	7926	6301	9993	4682	4475	-0.0174069	6.70586	0.022696	0.881727	1
Prudul26A002470	956	697	814	1119	716	423	-0.118779	3.66719	0.599856	0.4475	0.842185
Prudul26A002471	2	0	2	1	9	0	-1.60557	-3.69102	1.34038	0.260318	0.667857
Prudul26A002472	1924	1489	1520	2091	1336	907	-0.074395	4.90172	0.570688	0.458604	0.851818
Prudul26A002473	4591	2743	2800	5440	3178	1984	-0.313024	6.0876	3.19642	0.0886367	0.410637
Prudul26A002475	3156	2547	3014	3182	2151	1678	0.028182	5.35478	0.0608805	0.807571	1
Prudul26A002476	0	0	0	0	2	0	-2.68168	-4.72496	1.95072	0.208757	0.606112
Prudul26A002477	148	123	121	179	95	91	-0.165373	1.89775	0.407224	0.530467	0.912348
Prudul26A002478	2130	2079	2186	2196	1175	1036	0.288173	4.73136	5.6047	0.0278748	0.237731
Prudul26A002480	17	32	2	8	4	4	1.42023	-2.8423	1.48576	0.236757	0.640354
Prudul26A002481	0	0	0	0	0	0	0	-4.72686	0	1	1
Prudul26A002482	2741	2136	2873	2830	1755	1476	0.0745706	5.6403	0.712772	0.408299	0.804519
Prudul26A002483	15	7	4	15	6	4	-0.162303	-3.36242	0.0456367	0.832954	1
Prudul26A002484	0	0	0	0	0	0	0	-2.96902	0	1	1
Prudul26A002485	266	212	203	296	170	124	-0.0428772	2.03235	0.0650002	0.801308	1
Prudul26A002487	6	2	2	9	1	0	-0.0945572	-2.69717	0.0074817	0.931913	1
Prudul26A002488	3884	3867	3251	2881	2055	2158	0.302536	5.48612	3.4156	0.0791055	0.387982
Prudul26A002489	20	20	12	16	13	5	0.364424	-2.36276	0.175861	0.679329	1
Prudul26A002490	3900	3618	4064	4459	2914	2644	-0.0845896	5.27353	0.3332	0.570085	0.94363
Prudul26A002491	0	0	0	0	0	0	0	-4.67065	0	1	1
Prudul26A002492	3830	3811	3610	5364	3478	2553	-0.279457	5.45323	6.43395	0.0194384	0.199352
[truncated: 25,042 more rows]

## Sheet: S1_Lauranne
GeneID	LAUG8S1	LAUG8S2	LAUG8S3	LAUGNS1	LAUGNS2	LAUGNS3	logFC	logCPM	F	PValue	FDR
Prudul26A000001	0	0	0	0	0	0	0.314956	6.51354	0.600182	0.448283	0.995154
Prudul26A000002	4766	2144	5976	2414	4885	3876	0.0784638	-1.24337	0.0198406	0.889362	1
Prudul26A000003	13	28	11	27	13	11	0.723333	-3.12724	0.575268	0.456831	1
Prudul26A000004	0	2	9	2	4	1	0.429014	3.96535	3.83548	0.0639666	0.719685
Prudul26A000005	757	1245	835	660	781	855	-0.0146849	4.83576	0.0149166	0.903986	1
Prudul26A000007	1311	1230	1337	1232	1597	1372	0.206679	5.89149	1.54198	0.228385	0.902988
Prudul26A000009	3317	2132	3742	2141	2950	3449	-0.236025	7.6697	2.61885	0.12093	0.815976
Prudul26A000010	7613	6554	9324	7142	11731	11166	-0.117633	2.78142	0.408099	0.53003	1
Prudul26A000011	366	355	400	382	379	538	-0.0136751	4.67419	0.0172094	0.896912	1
Prudul26A000012	1505	1115	1515	1186	1814	1492	0	-4.66683	0	1	1
Prudul26A000013	0	0	0	0	0	0	-0.60607	-0.0738728	4.48549	0.0466243	0.657065
Prudul26A000014	38	38	25	41	54	73	0.17397	6.93369	0.482471	0.495299	1
Prudul26A000015	6905	9013	5955	6039	7089	7922	0	-4.78464	0	1	1
Prudul26A000017	0	0	0	0	0	0	0.271681	1.67254	0.926643	0.346988	0.936545
Prudul26A000018	104	200	114	123	158	95	-2.679	-1.83778	0.218344	0.647407	1
Prudul26A000020	0	0	0	0	2	0	0.0582926	8.75152	0.157516	0.695568	1
Prudul26A000021	17355	16397	18335	14363	21316	18434	0.384101	1.42662	2.53235	0.126883	0.826587
Prudul26A000023	126	72	137	69	104	102	-0.0316758	6.37792	0.147423	0.704976	1
Prudul26A000024	3693	3629	4038	3109	4986	4550	0	-4.78464	0	1	1
Prudul26A000026	0	0	0	0	0	0	-0.0976756	6.13784	1.13015	0.300143	0.935924
Prudul26A000029	3901	2912	4113	3395	4731	4409	0.257139	7.40518	2.31482	0.143467	0.846961
Prudul26A000030	10394	7624	10081	7694	7387	9755	0.0437123	7.42477	0.190983	0.666682	1
Prudul26A000031	8925	7950	8252	7649	9590	8881	-2.66646	-4.64201	1.70913	0.219159	0.901945
Prudul26A000032	0	0	0	0	2	0	-0.0176918	5.05391	0.0411881	0.841182	1
Prudul26A000033	1755	1431	1736	1465	2084	1809	0.136417	6.97696	1.84471	0.189204	0.88727
Prudul26A000034	7192	5664	6230	5605	6351	6521	-0.120397	1.54547	0.149152	0.703338	1
Prudul26A000035	390	116	447	235	475	402	-0.102758	3.37256	0.0359597	0.851649	1
Prudul26A000036	248	648	267	719	284	268	0.244632	7.47064	0.822224	0.375389	0.949663
Prudul26A000037	3649	8787	3603	4027	6958	4158	0.195938	4.75978	0.389612	0.539832	1
Prudul26A000038	1831	2225	1439	1486	1590	2121	0.316594	4.66973	3.43943	0.0781429	0.745633
Prudul26A000039	1512	1349	1378	957	1528	1208	-0.00786106	5.49755	0.0039409	0.950554	1
Prudul26A000040	2610	2143	2243	1914	3016	2703	-0.360454	2.27212	3.63034	0.0709009	0.735161
Prudul26A000041	96	149	123	119	175	227	0.073535	2.97577	0.0826885	0.776582	1
Prudul26A000042	275	238	354	234	325	327	-0.0643445	3.96172	0.114768	0.738235	1
Prudul26A000043	543	549	704	423	655	981	-0.0540588	4.16333	0.104691	0.749558	1
Prudul26A000046	1372	870	1089	1286	1161	1155	-1.88795	-4.75507	1.04864	0.342743	0.935924
Prudul26A000048	0	0	0	0	1	0	0.0130347	4.70521	0.0045512	0.946869	1
Prudul26A000049	1505	865	1912	990	1795	1806	2.00473	-4.69717	1.00939	0.342985	0.935924
Prudul26A000050	0	1	0	0	0	0	0.0566358	-4.63986	0.00109851	0.974086	1
Prudul26A000052	0	1	0	1	0	0	0.70834	4.24286	10.1848	0.00449719	0.348495
Prudul26A000053	1836	1602	1967	846	1535	1227	0.219782	-0.833958	0.18801	0.66912	1
Prudul26A000054	33	37	25	29	25	33	0.124505	-0.826675	0.0213283	0.885319	1
Prudul26A000055	4	4	6	9	3	1	0.0575609	-2.76803	0.00284863	0.958009	1
Prudul26A000057	2	0	0	1	0	1	-0.0142258	3.70618	0.00677461	0.935202	1
Prudul26A000058	659	511	634	500	754	714	0	-4.78464	0	1	1
Prudul26A000060	0	0	0	0	0	0	-0.399228	3.80418	9.82537	0.00512315	0.366536
Prudul26A000061	561	392	580	561	858	756	0	-4.7553	0	1	1
Prudul26A000062	0	0	0	0	0	0	-0.672887	3.02951	7.13649	0.0144937	0.480661
Prudul26A000063	513	294	253	513	758	539	0	-4.78464	0	1	1
Prudul26A000064	0	0	0	0	0	0	0	-4.7555	0	1	1
Prudul26A000065	0	0	0	0	0	0	5.14776	-3.14088	6.17757	0.0240408	0.549772
Prudul26A000066	0	11	0	0	0	0	-5.16165	-4.39207	11.3159	0.00678316	0.384578
Prudul26A000067	0	0	0	2	7	4	0.117939	5.59895	0.495198	0.489558	1
Prudul26A000068	2889	3516	2939	2553	3564	3247	0.102627	6.16081	0.719328	0.406188	0.967637
Prudul26A000069	3243	3531	3094	2660	3786	3542	0.160907	3.56059	1.46658	0.239703	0.903521
Prudul26A000070	647	504	604	458	588	639	0.0993216	5.32121	0.712578	0.408361	0.968479
Prudul26A000071	1721	1687	1524	1339	1950	1703	0.217643	2.01507	0.809592	0.37872	0.951945
Prudul26A000072	165	176	142	116	176	161	0	-4.78464	0	1	1
Prudul26A000073	0	0	0	0	0	0	-3.21146	-4.61563	2.69675	0.1303	0.831284
Prudul26A000074	0	0	0	1	2	0	0	-4.78464	0	1	1
Prudul26A000075	0	0	0	0	0	0	0.106165	3.26389	0.167806	0.686331	1
Prudul26A000076	713	729	811	641	634	967	1.97997	-4.75459	1.1544	0.321234	0.935924
Prudul26A000077	1	0	0	0	0	0	0.319881	2.22317	0.670556	0.422304	0.980035
Prudul26A000078	108	401	133	130	260	197	0.414766	7.88188	2.55983	0.125145	0.825462
Prudul26A000079	8914	13380	8472	6989	10263	8043	-0.659901	-1.54732	0.921172	0.348385	0.936545
Prudul26A000080	5	10	13	7	27	16	0.183312	3.69864	1.35712	0.257454	0.915165
Prudul26A000081	593	517	618	448	608	581	-0.32327	0.0374191	0.697661	0.413228	0.972361
Prudul26A000082	46	63	74	54	91	107	-0.0381372	8.11607	0.160159	0.693162	1
Prudul26A000083	13255	10927	12889	10851	16243	13985	-0.0294299	4.12339	0.0695315	0.79466	1
Prudul26A000084	816	850	844	763	1022	983	-0.172863	4.20408	1.01303	0.325946	0.935924
Prudul26A000085	736	529	782	626	918	941	-0.685435	-4.2832	0.287085	0.600251	1
Prudul26A000086	0	0	4	2	1	4	-0.619384	1.26115	3.31405	0.0833654	0.753729
Prudul26A000087	109	61	93	136	81	205	0.385355	3.482	4.53614	0.0455158	0.65502
Prudul26A000088	791	705	858	457	846	665	-2.06553	-3.97521	2.13073	0.159572	0.862338
Prudul26A000089	0	0	2	3	2	5	0.194156	2.16734	0.889912	0.356519	0.939129
Prudul26A000091	225	198	199	122	262	216	-0.223589	5.49118	2.01478	0.170846	0.870432
Prudul26A000094	1966	1697	2474	2000	2627	3082	0.133778	5.40703	0.904773	0.352619	0.936545
Prudul26A000095	2218	1826	1809	1582	2250	1917	-0.702614	-4.21745	0.187361	0.669655	1
Prudul26A000096	0	0	1	0	0	2	-0.703012	-3.84448	0.101926	0.753551	1
Prudul26A000098	0	0	1	0	0	2	1.43381	-2.91153	1.21499	0.283158	0.928512
Prudul26A000099	4	2	5	2	0	2	0.0937479	4.40657	0.529478	0.47508	1
Prudul26A000100	1206	1145	1066	1033	1148	1245	-0.0698175	3.0477	0.188954	0.668343	1
Prudul26A000101	258	218	345	209	412	319	0.191974	5.90765	1.37196	0.25495	0.91359
Prudul26A000102	3495	1992	3130	2259	2869	2886	0.103015	4.3728	0.157836	0.69534	1
Prudul26A000103	795	1318	822	817	1353	840	0.89619	2.80396	3.33246	0.082574	0.752402
Prudul26A000104	18	3	12	3	14	2	0.0857717	6.09184	0.206072	0.654647	1
Prudul26A000105	4470	3402	5232	3407	4991	4887	-1.89762	-4.7549	1.04233	0.344096	0.935924
Prudul26A000106	0	0	0	0	0	1	0.876664	0.0215998	0.913259	0.350419	0.936545
Prudul26A000107	0	7	0	2	1	1	0	-4.78464	0	1	1
Prudul26A000108	0	0	0	0	0	0	-0.835849	2.8901	17.5544	0.000433644	0.214536
Prudul26A000109	257	275	398	381	658	781	0	-4.78464	0	1	1
Prudul26A000110	0	0	0	0	0	0	0.335343	2.35553	1.72398	0.203733	0.89637
Prudul26A000111	211	170	159	121	156	185	0	-4.78464	0	1	1
Prudul26A000112	0	0	0	0	0	0	2.15742	1.59045	2.15472	0.159787	0.862338
Prudul26A000113	20	778	0	109	42	42	0	-4.78464	0	1	1
Prudul26A000114	0	0	0	0	0	0	0.222521	2.92272	0.821335	0.375351	0.949663
Prudul26A000115	453	527	336	348	494	385	0.170539	0.315664	0.278361	0.603458	1
Prudul26A000116	81	33	76	33	80	71	-0.0947979	5.0901	0.33114	0.57127	1
Prudul26A000118	1703	1319	2081	1400	2468	2041	0.564809	-0.890378	0.750639	0.396331	0.962825
Prudul26A000120	42	31	21	24	23	20	-0.182839	6.75261	0.530539	0.474861	1
Prudul26A000121	3901	4457	5239	3403	7910	5818	0.111497	2.47872	0.324857	0.574915	1
Prudul26A000122	311	415	325	273	439	355	-0.434889	-1.54001	0.0143318	0.906156	1
Prudul26A000125	2	0	0	1	0	2	0.10064	6.03095	0.983615	0.332905	0.935924
Prudul26A000126	3660	2966	3871	2803	4059	3676	0.875669	-4.5121	0.234569	0.636572	1
Prudul26A000129	0	2	0	1	0	0	-0.0731705	4.73237	0.394498	0.5369	1
Prudul26A000130	1194	875	1349	1008	1395	1456	0.126093	3.67377	0.838674	0.370455	0.946758
Prudul26A000131	734	572	712	546	718	719	0.780628	5.52615	6.67076	0.0181521	0.509153
Prudul26A000132	1489	4030	1482	1112	1950	1538	0	-4.78464	0	1	1
Prudul26A000134	0	0	0	0	0	0	0	-0.840768	0	1	1
Prudul26A000137	0	0	0	0	0	0	0.116893	6.4164	1.40608	0.249312	0.909948
Prudul26A000139	4564	4698	4574	3500	5769	4650	-0.0108045	5.53725	0.0171053	0.897223	1
Prudul26A000140	2658	2170	2726	2081	3142	3006	0	-4.75431	0	1	1
Prudul26A000141	0	0	0	0	0	0	0	-4.78464	0	1	1
Prudul26A000142	0	0	0	0	0	0	-0.107971	2.44431	0.232868	0.634534	1
Prudul26A000143	344	218	363	270	433	369	-3.25509	-3.56922	2.9856	0.100719	0.786332
Prudul26A000146	0	0	0	2	1	0	0.253989	4.21152	5.21907	0.0331509	0.600045
Prudul26A000147	1211	1187	1136	875	1245	1086	-0.32154	5.3319	0.908757	0.352478	0.936545
Prudul26A000148	4437	1584	4462	3585	5892	4434	-0.107833	6.5523	0.148881	0.703785	1
Prudul26A000149	6552	3684	4471	6244	4048	6001	0	-4.7562	0	1	1
Prudul26A000150	0	0	0	0	0	0	-0.179849	-2.3523	0.126301	0.72594	1
Prudul26A000151	8	10	8	9	13	10	1.45434	2.08733	6.94877	0.0159683	0.489199
Prudul26A000152	38	207	44	35	59	25	0.0937311	5.43799	0.652601	0.428486	0.985268
Prudul26A000153	2442	2315	2285	1947	2638	2541	-1.94261	-3.41059	1.50193	0.251967	0.909948
Prudul26A000155	0	0	0	1	0	0	-0.171141	4.01071	0.789298	0.384649	0.955836
Prudul26A000156	564	520	590	502	912	641	-0.175869	4.08998	2.49053	0.129886	0.831284
Prudul26A000157	826	646	845	770	1033	1004	0	-4.78464	0	1	1
Prudul26A000158	0	0	0	0	0	0	-0.00331546	-2.82912	1.47007e-05	0.996978	1
Prudul26A000159	10	3	8	4	14	5	0.00361003	4.54047	0.00109455	0.973929	1
Prudul26A000161	1318	916	1340	1057	1318	1429	0	-4.78464	0	1	1
Prudul26A000162	0	0	0	0	0	0	-0.988386	-3.74299	0.569859	0.459849	1
Prudul26A000163	0	3	1	3	3	3	0	-4.7555	0	1	1
Prudul26A000164	0	0	0	0	0	0	0.479935	-0.352364	1.76906	0.19815	0.89302
Prudul26A000165	29	65	34	25	41	36	0	-4.78464	0	1	1
Prudul26A000166	0	0	0	0	0	0	-0.125485	6.75874	0.756155	0.394632	0.96084
Prudul26A000167	5761	4320	6390	4976	6453	7864	-0.126476	6.88772	0.584244	0.453388	0.998163
Prudul26A000168	5362	4042	6661	4734	7145	7006	-0.329308	-3.87455	0.06192	0.806569	1
Prudul26A000170	0	0	8	2	8	1	0.185425	-2.362	0.0590313	0.810455	1
Prudul26A000171	9	12	0	7	7	6	-1.05502	-4.53727	0.492901	0.497991	1
Prudul26A000172	0	0	2	0	2	3	-0.240519	-0.144548	0.799741	0.381581	0.954334
Prudul26A000173	55	46	54	51	76	71	-0.252239	5.40098	3.27287	0.0851682	0.756417
Prudul26A000174	1635	1597	1987	1721	2496	2513	0.0376959	3.68929	0.0812975	0.778416	1
Prudul26A000175	762	821	837	619	1122	842	-0.0710703	1.54627	0.0670861	0.798218	1
Prudul26A000176	124	142	130	100	188	171	-0.757009	5.9725	2.33464	0.143973	0.84724
Prudul26A000177	4020	308	3322	3729	5442	4254	2.77994	-4.34859	1.49434	0.241124	0.903521
Prudul26A000178	2	0	0	0	0	0	0.0281621	3.91672	0.0213012	0.885391	1
Prudul26A000179	703	674	641	556	976	624	-0.00974195	7.67035	0.00854447	0.927251	1
Prudul26A000180	11280	7985	12364	9060	12572	12486	1.13785	-1.79683	2.11135	0.161392	0.863436
Prudul26A000181	13	17	15	11	8	2	0	-4.78464	0	1	1
Prudul26A000182	0	0	0	0	0	0	1.97997	-4.75459	1.1544	0.321234	0.935924
Prudul26A000183	1	0	0	0	0	0	0	-4.72457	0	1	1
Prudul26A000184	0	0	0	0	0	0	0	-4.78464	0	1	1
Prudul26A000185	0	0	0	0	0	0	-0.228313	-0.346253	0.375762	0.546641	1
Prudul26A000186	25	40	42	35	55	47	0.881783	-4.69659	0.259996	0.623188	1
Prudul26A000187	2	0	0	0	0	1	-0.0228958	4.93225	0.0344689	0.854543	1
Prudul26A000188	1739	1515	1721	1433	2238	1798	0	-4.75431	0	1	1
Prudul26A000189	0	0	0	0	0	0	0	-4.78464	0	1	1
Prudul26A000191	0	0	0	0	0	0	0.0611985	7.12765	0.0908653	0.766125	1
Prudul26A000192	8456	4093	9958	5428	8937	8767	0.146087	4.99809	0.784459	0.386083	0.957248
Prudul26A000193	1257	1476	1226	1000	1506	1403	2.00219	-3.1647	1.12563	0.302409	0.935924
Prudul26A000194	0	1	0	0	0	0	-0.159674	2.19929	0.690605	0.415562	0.974661
Prudul26A000195	181	138	226	134	265	267	0.747742	0.625802	3.41182	0.0792598	0.747907
Prudul26A000196	39	106	57	38	39	55	-1.63663	-4.56048	1.02406	0.330837	0.935924
Prudul26A000197	1	0	0	2	2	0	0.999465	-1.53356	1.76903	0.198155	0.89302
Prudul26A000198	4	7	4	2	2	4	-0.0336361	5.44197	0.139434	0.712689	1
Prudul26A000200	2010	1551	2120	1486	2371	2450	0.265717	2.92237	1.02395	0.323413	0.935924
Prudul26A000202	737	647	435	462	770	410	0.051174	1.20763	0.0548037	0.817235	1
Prudul26A000203	106	83	92	89	112	88	-0.170091	7.49519	0.529482	0.475104	1
Prudul26A000207	11275	5455	11288	9279	11505	12558	-0.104902	5.87339	1.67648	0.20983	0.899655
Prudul26A000208	3392	2958	3231	3262	3772	3972	0	-4.78464	0	1	1
Prudul26A000209	0	0	0	0	0	0	0	-4.78464	0	1	1
Prudul26A000210	0	0	0	0	0	0	0.175648	4.08047	1.69843	0.206985	0.897181
Prudul26A000211	853	912	878	751	944	819	0.196331	5.09613	0.871771	0.361366	0.941989
Prudul26A000212	1836	2293	1690	1890	1556	1940	2.7831	-3.40337	1.39557	0.254276	0.91212
Prudul26A000214	0	0	2	0	0	0	0.118542	7.51035	1.03579	0.320699	0.935924
Prudul26A000215	9985	8062	8595	8141	8684	9224	0	-4.69702	0	1	1
Prudul26A000216	0	0	0	0	0	0	0	-4.67137	0	1	1
Prudul26A000217	0	0	0	0	0	0	-0.0982811	5.40073	0.225539	0.639889	1
Prudul26A000221	2726	1421	3106	2119	2862	3291	0.331517	4.82406	5.66538	0.027134	0.567965
Prudul26A000222	1163	1123	1149	856	1133	944	0.333517	5.77721	10.008	0.00479379	0.359122
Prudul26A000223	2668	2709	2790	1886	2670	2459	-0.600111	1.22927	2.79639	0.109716	0.794848
Prudul26A000224	146	73	213	143	280	286	-0.131183	6.98666	1.00215	0.328497	0.935924
Prudul26A000225	5014	5193	4187	4278	7314	5678	-0.12079	4.41249	1.51426	0.232465	0.903521
Prudul26A000226	1221	882	1241	1099	1404	1377	-0.0658973	0.917936	0.00229941	0.962287	1
Prudul26A000227	30	537	11	507	32	55	0.0758462	3.38095	0.173971	0.680955	1
Prudul26A000228	727	848	639	685	784	793	-0.197336	-2.33992	0.0309825	0.862203	1
Prudul26A000229	34	0	32	24	32	22	0	-4.78464	0	1	1
Prudul26A000230	0	0	0	0	0	0	2.7848	-2.23755	1.92654	0.181681	0.880377
Prudul26A000231	0	0	2	0	0	0	-0.0934391	3.25458	0.00296227	0.957212	1
Prudul26A000232	14	373	32	19	526	21	0.0853824	3.52907	0.202294	0.657609	1
Prudul26A000233	344	501	440	271	609	472	0.134617	5.13144	1.6159	0.217941	0.901945
Prudul26A000234	2204	1873	2038	1734	2280	1955	0	-4.78464	0	1	1
Prudul26A000235	0	0	0	0	0	0	-2.77392	-4.61606	1.87323	0.195316	0.891762
Prudul26A000236	0	0	0	2	0	0	0.0992112	3.72626	0.624868	0.43832	0.98998
Prudul26A000237	654	593	596	481	637	744	1.98125	-4.66962	1.37919	0.266333	0.921553
Prudul26A000239	0	0	1	0	0	0	0.0193451	6.73473	0.0128806	0.910747	1
Prudul26A000240	5655	5603	5268	5733	5293	6248	0.0169369	4.6231	0.0168445	0.898004	1
Prudul26A000241	1212	926	1131	1019	1262	1163	-3.30843	-4.55939	2.43295	0.143879	0.84724
Prudul26A000242	0	0	0	3	0	0	0	-4.66942	0	1	1
Prudul26A000243	0	0	0	0	0	0	-0.725219	6.97698	3.40601	0.0808811	0.752098
Prudul26A000244	2037	8036	3528	6387	10051	8898	0	-4.78464	0	1	1
Prudul26A000245	0	0	0	0	0	0	0	-4.78464	0	1	1
Prudul26A000246	0	0	0	0	0	0	0.187631	6.81143	1.34557	0.259425	0.91615
Prudul26A000247	4960	5496	4572	3996	5836	4486	-0.226643	9.61036	1.58663	0.222003	0.901945
Prudul26A000248	37822	23818	37098	37988	47373	36608	0.0507157	-1.52612	0.00926068	0.924273	1
Prudul26A000250	11	14	20	20	16	9	0.356469	4.41003	4.0884	0.0564639	0.690954
Prudul26A000251	926	941	992	550	1078	827	3.96295	-4.41906	3.4381	0.0875625	0.76487
Prudul26A000252	0	0	5	0	0	0	0.06004	2.10078	0.0937469	0.762564	1
Prudul26A000253	112	198	187	115	219	195	-0.132425	-3.03756	0.0168267	0.898058	1
Prudul26A000254	1	1	7	0	3	8	0.292297	2.18132	2.16938	0.156016	0.859617
Prudul26A000255	186	138	249	126	186	191	-0.222159	5.10583	3.56601	0.073251	0.739179
Prudul26A000256	1183	1209	1314	1164	1891	1656	-0.193383	5.21795	2.34802	0.140775	0.841917
Prudul26A000257	1654	1288	1912	1478	2287	2231	-0.109191	-2.67624	0.0105995	0.919003	1
Prudul26A000258	0	4	0	0	3	2	-0.106061	10.0744	0.219323	0.644512	1
Prudul26A000259	22587	26740	24202	22963	38768	24644	0	-4.78464	0	1	1
Prudul26A000260	0	0	0	0	0	0	-0.0816548	1.95394	0.13759	0.714505	1
Prudul26A000261	182	215	187	230	222	203	-1.88795	-4.75507	1.04864	0.342743	0.935924
Prudul26A000262	0	0	0	0	1	0	-0.598812	-0.447971	0.419318	0.524754	1
Prudul26A000263	38	6	42	18	67	58	-0.204	-0.476709	0.103317	0.751149	1
Prudul26A000265	8	27	6	4	42	10	0.672292	5.14032	1.27714	0.273444	0.92616
Prudul26A000268	813	5639	893	1841	1860	1434	0.260647	3.27394	2.16207	0.156682	0.859617
Prudul26A000269	831	513	956	425	855	812	0.305416	0.794104	0.570147	0.458814	1
Prudul26A000270	188	131	121	100	139	145	3.32708	-3.75048	2.57903	0.12993	0.831284
Prudul26A000271	0	2	1	0	0	0	0.579589	-3.99862	0.183029	0.674335	1
Prudul26A000272	0	6	2	0	0	6	-0.181471	0.319417	0.182651	0.673574	1
Prudul26A000275	52	97	61	82	91	85	-0.0794453	6.40871	0.224039	0.640996	1
Prudul26A000276	5135	3261	5614	3896	5533	6475	0.145781	4.54711	0.218385	0.645473	1
Prudul26A000278	830	914	637	592	926	840	0.0885034	5.45859	0.767975	0.391028	0.959663
Prudul26A000281	2558	2027	2488	1963	2546	2626	0.0663262	3.85008	0.16678	0.687237	1
Prudul26A000282	825	641	747	644	904	718	0.14185	2.64706	0.276771	0.604488	1
Prudul26A000283	156	239	148	127	246	174	0.486693	2.34678	4.41329	0.0482577	0.659151
Prudul26A000284	224	358	206	150	279	196	0.259498	-0.626035	0.26036	0.61534	1
Prudul26A000285	32	37	34	14	51	32	-1.28496	-3.46081	1.59362	0.221023	0.901945
Prudul26A000286	0	2	3	3	9	2	-0.860086	-1.63552	3.85892	0.0632251	0.71832
Prudul26A000287	16	6	10	24	17	19	0	-4.78464	0	1	1
Prudul26A000288	0	0	0	0	0	0	-0.0749725	3.83604	0.298514	0.59073	1
Prudul26A000290	792	639	871	652	1152	825	-0.00223906	6.19273	0.000577187	0.981066	1
Prudul26A000291	3579	3538	3523	2926	4708	3973	-1.89903	-3.33198	0.72809	0.404451	0.967109
Prudul26A000292	0	0	0	0	0	1	0.815504	6.44646	15.2289	0.000854705	0.229641
Prudul26A000293	2266	4239	2143	1498	2006	1911	0	-4.31972	0	1	1
Prudul26A000294	0	0	0	0	0	0	2.82305	-4.53832	1.8158	0.206332	0.897181
Prudul26A000295	0	2	0	0	0	0	0.0166458	4.91056	0.0257532	0.87408	1
Prudul26A000296	1550	1597	1573	1444	1739	1835	0	-4.78464	0	1	1
Prudul26A000297	0	0	0	0	0	0	0.0673167	3.55591	0.265526	0.611878	1
Prudul26A000298	742	501	690	491	787	714	0	-4.78464	0	1	1
Prudul26A000299	0	0	0	0	0	0	-0.366624	3.42154	8.28975	0.00914004	0.428394
Prudul26A000301	663	493	689	606	957	1015	-0.486334	5.8077	1.96247	0.177544	0.874257
Prudul26A000302	6346	1422	3552	5001	5232	6222	0.992448	0.640145	3.03488	0.0965222	0.780161
Prudul26A000303	15	111	16	21	23	37	-2.66827	-4.21226	1.07148	0.315599	0.935924
Prudul26A000304	0	0	0	0	2	0	-0.834827	-1.59594	0.93754	0.34423	0.935927
Prudul26A000305	3	32	5	11	27	46	0.0832091	-3.55843	0.0012296	0.97245	1
Prudul26A000306	0	0	1	0	0	1	-1.88804	-4.61734	1.1413	0.302914	0.935924
Prudul26A000307	0	0	0	0	1	0	-0.0510229	5.99967	0.145857	0.706469	1
Prudul26A000308	3564	2457	3848	3095	3517	4252	-0.0744802	6.02146	0.356627	0.556944	1
Prudul26A000309	2907	3039	3285	2692	4167	3711	0	-4.78464	0	1	1
Prudul26A000311	0	0	0	0	0	0	-0.166047	4.9376	2.17714	0.155314	0.859617
Prudul26A000312	1592	1277	1666	1394	2052	2048	0.216431	4.1788	3.2414	0.0865766	0.762912
Prudul26A000315	1212	866	1157	799	1219	975	0.215536	0.993144	0.724255	0.404612	0.967109
Prudul26A000316	172	97	174	139	116	141	0.0506985	4.75749	0.117385	0.735387	1
Prudul26A000317	1285	1051	1300	1106	1249	1385	0.0490257	11.0186	0.0859443	0.772354	1
Prudul26A000318	101944	71606	101264	84915	97661	98906	0.0569087	6.27368	0.051876	0.82217	1
Prudul26A000319	5351	2204	5890	3816	4298	5474	-0.0410665	1.5894	0.0558604	0.815515	1
Prudul26A000320	153	192	188	163	230	202	0	-4.46303	0	1	1
Prudul26A000321	0	0	0	0	0	0	-0.0358377	7.11118	0.0157813	0.901311	1
Prudul26A000322	6294	6024	7036	3876	11542	6779	-0.261229	3.9499	4.48549	0.0466242	0.657065
Prudul26A000323	632	564	721	658	941	878	0.0885174	2.74044	0.0738996	0.788468	1
Prudul26A000324	624	242	441	379	341	568	3.73329	-4.39548	3.45775	0.091341	0.76981
Prudul26A000325	0	4	0	0	0	0	0	-4.72525	0	1	1
Prudul26A000327	0	0	0	0	0	0	0.210603	4.69616	5.01076	0.0364649	0.610251
Prudul26A000328	1441	1195	1326	1016	1472	1198	0	-4.78464	0	1	1
Prudul26A000329	0	0	0	0	0	0	0.229717	4.76503	1.57174	0.224105	0.901945
Prudul26A000330	2461	2073	3017	1393	3314	2395	0.174402	5.91594	1.36087	0.256818	0.914848
Prudul26A000331	2836	3052	2874	2058	3416	3025	-0.0280748	4.88092	0.0730176	0.789702	1
Prudul26A000332	1457	1313	1551	1197	1870	1713	0.362453	4.61496	3.36248	0.0813017	0.752098
Prudul26A000333	645	1255	647	581	802	807	0	-4.7555	0	1	1
Prudul26A000334	0	0	0	0	0	0	0	-4.78464	0	1	1
Prudul26A000335	0	0	0	0	0	0	0.0714992	6.88038	0.655403	0.427512	0.984733
Prudul26A000336	6377	5238	6254	5123	6430	6665	-0.0427073	-2.59456	0.00157465	0.968732	1
Prudul26A000337	10	2	6	7	0	12	-0.580675	-2.06612	0.681822	0.418494	0.977354
Prudul26A000338	6	12	8	10	13	20	-0.111929	0.607893	0.233732	0.633909	1
Prudul26A000339	93	86	85	69	124	120	-0.235583	3.2217	0.77342	0.389384	0.958586
Prudul26A000341	414	260	305	382	451	387	0.106852	-4.58693	0.00298154	0.957203	1
Prudul26A000342	0	1	0	0	0	1	-0.0771634	5.66491	0.0958367	0.760125	1
Prudul26A000343	3270	1858	3063	2897	3069	3098	0.156832	7.33667	1.92421	0.180335	0.87842
Prudul26A000344	8347	6863	9056	6279	8770	8355	0	-4.72757	0	1	1
Prudul26A000345	0	0	0	0	0	0	-0.210366	-4.12314	0.0185231	0.893074	1
Prudul26A000346	0	2	1	0	3	1	-0.10915	6.05389	0.400628	0.533784	1
Prudul26A000347	3701	3326	3905	3764	4752	4083	-0.756783	3.00327	4.10778	0.0562321	0.689912
Prudul26A000348	403	207	406	582	725	493	1.52008	-2.25142	1.98526	0.17387	0.873167
Prudul26A000350	8	10	2	5	2	0	2.80689	-0.180025	3.14459	0.0926973	0.772629
Prudul26A000351	0	2	0	0	0	0	0.0794618	5.43049	0.493044	0.490492	1
Prudul26A000352	1682	1607	1827	1332	2133	1794	0.477579	5.41329	1.00869	0.32846	0.935924
Prudul26A000353	1127	4199	808	1761	1701	1384	-0.240597	7.03682	1.48371	0.23707	0.903521
Prudul26A000354	4732	3578	4864	4221	7023	5588	-0.145202	4.85493	1.04625	0.318326	0.935924
Prudul26A000355	1168	1078	1502	1074	1669	1757	-1.39184	-3.97454	0.64765	0.43244	0.98709
Prudul26A000356	1	0	1	3	2	1	0	-4.78464	0	1	1
Prudul26A000357	0	0	0	0	0	0	0.892093	-4.18246	0.361719	0.554166	1
Prudul26A000358	1	0	1	0	1	0	-0.0676882	1.24918	0.117383	0.735388	1
Prudul26A000359	117	105	131	86	149	170	0.134875	1.20275	0.177822	0.677654	1
Prudul26A000360	181	82	209	141	148	160	-0.0888495	5.32043	0.903396	0.352977	0.936957
Prudul26A000361	1634	1508	1726	1433	2156	2022	0.200761	6.05865	0.742576	0.399024	0.963841
Prudul26A000362	2714	5265	3265	3120	3824	3754	0.126234	4.60974	1.08682	0.309352	0.935924
Prudul26A000363	1089	1179	1175	817	1306	1329	-0.325749	5.05142	3.11502	0.0925122	0.772064
Prudul26A000368	1454	1128	1613	1483	2297	1882	0.185089	5.09298	0.392786	0.538152	1
Prudul26A000370	2728	887	2861	1889	1863	2145	-0.762991	-0.0937682	0.645026	0.442645	0.992343
Prudul26A000371	195	2	216	191	291	247	-0.454464	-2.4991	0.146375	0.706398	1
Prudul26A000373	4	0	2	2	7	0	0.132826	7.8166	0.145789	0.706804	1
Prudul26A000374	19500	8377	16897	15696	10333	15677	0.122671	-1.56453	0.0175722	0.895977	1
Prudul26A000375	0	28	11	14	2	23	0.682862	4.04274	3.82011	0.0652779	0.722331
Prudul26A000376	765	883	1327	589	950	451	-0.095466	-0.0290407	0.0669774	0.798378	1
Prudul26A000377	30	54	54	39	62	61	0.808774	-1.14429	2.78084	0.110648	0.797329
Prudul26A000378	13	42	22	8	24	18	0.516239	5.4894	0.478856	0.498026	1
Prudul26A000380	1262	8170	970	2253	2214	3832	-0.291681	-0.136154	0.375079	0.547003	1
Prudul26A000381	93	53	104	74	113	143	0	-4.78464	0	1	1
Prudul26A000382	0	0	0	0	0	0	4.95925	-1.79264	10.845	0.00355645	0.328729
Prudul26A000383	0	37	0	1	0	0	0.489944	-1.07505	0.292946	0.594257	1
Prudul26A000384	61	3	27	21	7	38	-0.11146	3.52206	0.729802	0.40285	0.965325
Prudul26A000385	570	434	640	519	698	685	0.98338	-0.829852	1.57264	0.223977	0.901945
Prudul26A000386	17	102	16	36	18	19	-0.170071	0.862125	0.289047	0.596638	1
Prudul26A000387	136	58	121	93	167	120	0.849027	-3.22057	0.779987	0.387415	0.957248
Prudul26A000388	4	1	2	1	2	1	-0.135571	8.84124	0.7193	0.406197	0.967637
Prudul26A000389	18477	13962	17522	16446	21320	20968	0	-4.6177	0	1	1
Prudul26A000390	0	0	0	0	0	0	0	-4.78464	0	1	1
Prudul26A000391	0	0	0	0	0	0	-0.00728277	3.58105	0.00322749	0.955247	1
Prudul26A000392	785	625	785	632	972	774	-2.63954	-3.74756	2.95896	0.10051	0.786332
Prudul26A000395	1	0	0	0	5	4	0.0340561	5.47395	0.0339999	0.855524	1
Prudul26A000399	1113	1603	1345	1022	1703	1652	-0.00180928	5.24451	0.000241083	0.987762	1
Prudul26A000400	1918	1445	2130	1444	2185	2313	0	-4.78464	0	1	1
Prudul26A000401	0	0	0	0	0	0	0.0726949	4.72918	0.130985	0.721128	1
Prudul26A000402	1258	1056	1001	859	1346	1220	0.083803	0.158179	0.070814	0.792821	1
Prudul26A000403	74	52	72	47	89	67	0.211133	5.4923	0.68	0.419445	0.977623
Prudul26A000404	2034	4453	2270	2474	3431	2416	0.196028	4.6854	0.345908	0.563342	1
Prudul26A000405	2218	2034	1861	1983	1926	1714	-0.0598803	4.26791	0.354972	0.557853	1
Prudul26A000406	955	800	1044	734	1215	1226	0.37644	5.3535	0.749275	0.397907	0.963689
Prudul26A000407	1170	4233	1184	1703	2107	1852	0.248274	5.32541	2.172	0.155779	0.859617
Prudul26A000409	2836	2326	2594	1735	3069	2302	0.63304	1.87302	6.31477	0.0204521	0.525416
Prudul26A000411	98	125	113	72	66	94	-0.11091	3.30597	0.192573	0.665388	1
Prudul26A000412	896	355	1091	640	1011	1047	0.160478	3.70853	0.849937	0.367325	0.94546
Prudul26A000413	532	611	571	449	727	493	-0.049586	3.13096	0.0529568	0.820283	1
Prudul26A000414	534	272	546	424	520	535	0	-4.78464	0	1	1
Prudul26A000415	0	0	0	0	0	0	-0.418387	0.271524	0.287644	0.597524	1
Prudul26A000416	6	2	8	6	10	7	0.106661	-4.53914	0.00310788	0.956306	1
Prudul26A000417	0	1	0	0	0	1	-0.0954622	5.71166	1.17948	0.290106	0.9322
Prudul26A000419	2303	1877	2263	1877	2894	2680	-0.0432252	4.42438	0.0911414	0.765781	1
Prudul26A000420	1304	1493	1535	1255	1904	1699	0	-4.78464	0	1	1
Prudul26A000422	0	0	0	0	0	0	-0.319453	3.38325	0.645911	0.431281	0.986969
Prudul26A000423	129	311	182	223	284	351	-1.07099	-1.22741	1.28404	0.270282	0.923852
Prudul26A000424	1	12	8	6	24	21	0	-4.78464	0	1	1
Prudul26A000425	0	0	0	0	0	0	1.08105	-2.5833	1.68515	0.208699	0.899376
Prudul26A000426	6	13	4	2	3	7	0	-4.78464	0	1	1
Prudul26A000427	0	0	0	0	0	0	0.260962	4.13466	4.54073	0.045417	0.65502
Prudul26A000431	825	787	857	532	928	791	-0.0602594	6.32973	0.216895	0.646341	1
Prudul26A000433	4277	3603	4728	3490	5279	5470	0.0782098	1.61764	0.203581	0.656596	1
Prudul26A000434	99	102	123	91	129	111	-0.0967704	4.07658	0.372315	0.54847	1
Prudul26A000435	649	738	599	622	861	826	0.00973797	-1.87309	0.000247784	0.987594	1
Prudul26A000436	10	1	8	5	8	7	0.293079	-2.5224	0.137889	0.71421	1
Prudul26A000437	1	11	6	5	3	8	-0.380685	3.99797	0.893158	0.356549	0.939129
Prudul26A000438	379	553	391	533	814	534	0.18069	6.38728	1.40109	0.250125	0.909948
Prudul26A000439	5349	4101	5212	3681	5342	4901	0	-4.61433	0	1	1
Prudul26A000441	0	0	0	0	0	0	0.0046742	6.57296	0.00207213	0.964134	1
Prudul26A000442	5930	4097	5870	4799	5910	6168	0	-4.78464	0	1	1
Prudul26A000443	0	0	0	0	0	0	1.32262	-3.73126	0.848134	0.372212	0.947566
Prudul26A000444	0	3	2	0	0	2	0.164315	2.36308	0.30522	0.58662	1
Prudul26A000445	321	484	225	342	359	288	0.128339	4.66749	1.34483	0.259553	0.916224
Prudul26A000446	1402	1457	1402	1088	1648	1506	0.0583526	5.8535	0.540815	0.470451	1
Prudul26A000447	3298	2676	3241	2360	3700	3534	-0.212773	2.08725	0.412066	0.528057	1
Prudul26A000448	260	416	143	347	363	318	0	-4.39111	0	1	1
Prudul26A000449	0	0	0	0	0	0	-0.0771119	-1.33913	0.0125344	0.91195	1
Prudul26A000450	23	37	9	23	27	30	0.0415981	4.42669	0.0845996	0.774089	1
Prudul26A000451	1131	1067	971	922	1235	1167	0.17767	4.59824	2.66142	0.118123	0.812573
Prudul26A000452	1292	971	1190	841	1230	1223	0	-4.64303	0	1	1
Prudul26A000453	0	0	0	0	0	0	0	-4.78464	0	1	1
Prudul26A000454	0	0	0	0	0	0	0.0516123	-2.70219	0.00715706	0.933403	1
Prudul26A000455	13	5	20	6	16	18	-0.00769506	5.31615	0.00245069	0.960998	1
Prudul26A000458	2134	1700	1641	1674	2286	1955	0.161927	4.76758	0.44877	0.510518	1
Prudul26A000459	2181	1041	2327	1142	2253	1971	0	-4.61786	0	1	1
Prudul26A000460	0	0	0	0	0	0	-0.0749444	4.63733	0.0383689	0.846809	1
Prudul26A000461	2134	1196	1155	1694	1464	1778	-1.54994	-4.41587	0.928269	0.349273	0.936545
Prudul26A000462	1	0	0	0	4	0	0.0366343	8.34056	0.0538526	0.818798	1
Prudul26A000463	19571	12898	20064	15428	17699	21284	2.77983	-4.41451	1.69585	0.216428	0.901945
Prudul26A000465	2	0	0	0	0	0	-0.656024	-2.45464	0.614008	0.442269	0.992148
Prudul26A000466	12	3	42	24	41	30	0.274821	3.6342	2.11872	0.160697	0.862561
Prudul26A000467	651	605	855	517	633	720	-0.0622528	2.01195	0.102708	0.751857	1
Prudul26A000470	217	117	227	153	226	249	0.247178	7.61884	1.73305	0.202594	0.895107
Prudul26A000471	7527	6716	7491	4922	8298	6704	0.131681	3.15397	0.327057	0.573634	1
Prudul26A000472	674	686	808	649	793	671	0	-4.37011	0	1	1
Prudul26A000473	0	0	0	0	0	0	-0.785564	4.85105	2.06768	0.167711	0.868718
Prudul26A000474	370	1351	425	1780	1666	504	-0.145934	-3.33554	0.0177325	0.895366	1
Prudul26A000475	2	2	1	2	3	1	0.0753781	0.602211	0.0301398	0.863881	1
Prudul26A000476	66	11	58	32	58	46	0.6641	8.47611	8.91315	0.00719331	0.392899
Prudul26A000477	16013	23927	18973	11717	13979	14623	0.0417708	10.78	0.192513	0.665436	1
Prudul26A000478	92242	84404	88483	79970	101633	94752	2.26315	-0.164091	6.12165	0.0225635	0.537153
Prudul26A000479	13	146	12	22	6	10	2.80225	-4.43912	1.48331	0.250069	0.909948
Prudul26A000480	0	1	1	0	0	0	-3.54217	-4.66955	3.56226	0.104714	0.789573
Prudul26A000484	0	0	0	0	2	2	3.22192	0.0757329	12.0155	0.00241251	0.299284
Prudul26A000485	7	62	6	0	0	9	0.270107	4.32246	0.175791	0.680035	1
Prudul26A000486	3938	301	3313	1053	917	4694	0	-4.78464	0	1	1
Prudul26A000487	0	0	0	0	0	0	0	-4.5593	0	1	1
Prudul26A000489	0	0	0	0	0	0	-0.0106372	6.4269	0.0129827	0.910396	1
Prudul26A000490	4857	3602	4984	3817	5673	5079	0	-4.78464	0	1	1
Prudul26A000491	0	0	0	0	0	0	0	-4.78464	0	1	1
Prudul26A000492	0	0	0	0	0	0	-0.0820058	-2.26177	0.00915982	0.924685	1
Prudul26A000493	7	5	8	4	3	16	2.78165	-4.64386	2.00775	0.192339	0.889327
Prudul26A000495	0	0	2	0	0	0	-0.154107	4.3385	0.109163	0.744827	1
Prudul26A000496	589	1844	617	1504	1165	968	0	-4.78464	0	1	1
Prudul26A000497	0	0	0	0	0	0	-0.123996	3.56762	0.160125	0.693257	1
Prudul26A000499	488	440	319	516	402	511	0.0850334	7.03553	0.474572	0.498638	1
Prudul26A000500	6737	5219	6037	5047	6648	6500	-0.0212712	0.876309	0.00313074	0.955923	1
Prudul26A000501	85	218	114	158	128	171	0.110159	4.97045	0.795454	0.382836	0.954806
Prudul26A000503	2262	1643	1945	1757	2120	1882	-0.060891	4.98724	0.449106	0.510261	1
Prudul26A000505	1579	1536	1604	1350	1998	2000	-0.332906	2.73392	5.16464	0.0339827	0.604801
Prudul26A000507	307	324	385	391	528	458	-0.148673	3.85036	1.45667	0.241244	0.903521
Prudul26A000508	630	518	724	562	805	873	0.347294	6.9621	1.16685	0.293488	0.933301
Prudul26A000509	4123	9558	4140	4976	5450	4871	-0.0535526	6.08807	0.0544759	0.817808	1
Prudul26A000514	1884	2139	2415	1396	3690	2370	-0.109257	6.65142	0.757004	0.394372	0.96084
Prudul26A000515	3840	2878	4140	3039	4884	4757	0	-4.78464	0	1	1
Prudul26A000516	0	0	0	0	0	0	0	-4.53686	0	1	1
Prudul26A000518	0	0	0	0	0	0	0.106872	-4.59186	0.00324499	0.955354	1
Prudul26A000519	0	1	0	0	0	1	-0.128226	-0.973465	0.0604396	0.808254	1
Prudul26A000520	26	13	16	18	20	26	0.134154	6.53865	0.770006	0.390414	0.959377
Prudul26A000521	4160	4893	3594	3930	4452	3985	1.93799	5.33945	2.78303	0.113072	0.801518
Prudul26A000522	237	9334	226	1631	510	564	-0.0950615	3.02443	0.288913	0.596722	1
Prudul26A000523	583	336	646	473	624	684	3.69914	-4.53747	4.19063	0.0623777	0.712692
Prudul26A000524	1	2	1	0	0	0	-0.22093	2.95763	1.57567	0.223548	0.901945
Prudul26A000525	287	270	405	282	520	420	0.634318	1.61009	1.90738	0.182169	0.880377
Prudul26A000526	82	102	77	38	65	83	0.517658	-2.43439	0.422986	0.522695	1
Prudul26A000528	13	10	24	12	6	16	0.44379	5.10215	5.25786	0.0325721	0.596856
Prudul26A000529	1614	2690	1703	1365	1758	1707	0.0602011	4.71994	0.108734	0.744946	1
Prudul26A000530	1793	1340	1300	1351	1644	1544	-0.11766	3.50598	0.129448	0.722786	1
Prudul26A000531	1024	395	824	811	737	982	0	-4.78464	0	1	1
Prudul26A000532	0	0	0	0	0	0	0	-4.78464	0	1	1
Prudul26A000533	0	0	0	0	0	0	0.52143	-1.76137	0.680324	0.418998	0.977623
Prudul26A000534	37	14	24	19	12	23	0.140962	4.89575	1.43146	0.245222	0.907389
Prudul26A000535	1284	1317	1233	1067	1401	1282	-0.0282651	4.99091	0.104318	0.749989	1
Prudul26A000536	1476	1440	1460	1192	1940	1735	0.840032	1.13069	4.22788	0.0527597	0.672323
Prudul26A000537	247	99	232	130	119	81	0	-4.75465	0	1	1
Prudul26A000538	0	0	0	0	0	0	0	-4.78464	0	1	1
Prudul26A000539	0	0	0	0	0	0	0	-4.78464	0	1	1
Prudul26A000540	0	0	0	0	0	0	0.222037	2.42826	0.488853	0.49232	1
Prudul26A000541	351	294	245	179	473	194	0.538693	8.04162	7.07222	0.0148819	0.482106
Prudul26A000542	13975	22867	13952	11770	13860	12311	-0.998864	2.05769	11.6168	0.00272284	0.309397
Prudul26A000543	116	144	193	232	445	315	0	-4.78464	0	1	1
Prudul26A000544	0	0	0	0	0	0	0.676519	-3.0569	0.260808	0.615037	1
Prudul26A000545	6	1	1	3	2	0	-0.00803577	3.61492	0.00262022	0.959673	1
Prudul26A000546	563	429	514	440	596	591	-1.4923	0.151877	7.58584	0.0120752	0.455388
Prudul26A000547	14	2	8	16	25	32	0.791196	0.02921	1.55857	0.225986	0.901945
Prudul26A000548	5	28	2	9	4	9	2.52618	-0.593781	11.1095	0.00324259	0.323589
Prudul26A000549	6	50	14	6	2	5	-1.0002	-4.00556	0.893195	0.355652	0.938499
Prudul26A000550	4	1	0	3	2	6	2.82024	-3.58367	1.82012	0.198076	0.89302
Prudul26A000551	0	2	0	0	0	0	0.110324	5.92367	0.972629	0.335557	0.935924
Prudul26A000556	2967	3289	2573	2418	3392	3081	-0.0639666	6.40773	0.271045	0.608226	1
Prudul26A000557	4081	3343	4923	3243	5713	5081	0.0265931	2.99097	0.0146323	0.904901	1
Prudul26A000558	364	583	336	456	478	422	-0.106581	6.06794	0.381516	0.543614	1
Prudul26A000560	1454	1373	1219	1319	1559	1813	0.464623	5.44652	1.86609	0.187986	0.886466
Prudul26A000561	1778	4930	1563	2444	1944	2091	0.881784	-4.64308	0.302407	0.592114	1
Prudul26A000562	2	0	0	0	0	1	0.480332	0.620525	0.723499	0.404853	0.967384
Prudul26A000563	16	24	8	4	19	16	0	-4.75427	0	1	1
Prudul26A000564	0	0	0	0	0	0	0	-4.78464	0	1	1
Prudul26A000565	0	0	0	0	0	0	-0.125709	2.52522	0.480917	0.495813	1
Prudul26A000567	310	202	304	284	334	325	0.131892	5.27328	0.885765	0.357619	0.939979
Prudul26A000568	1911	2203	2115	1660	2184	2319	1.23717	2.62701	6.31628	0.0209233	0.528445
Prudul26A000569	400	821	347	224	285	221	0.248208	-2.42081	0.0819591	0.777542	1
Prudul26A000570	7	5	13	11	0	10	-3.17075	-4.69755	2.86833	0.137894	0.83821
Prudul26A000571	0	0	0	0	2	1	0.501224	4.48585	0.960975	0.339826	0.935924
Prudul26A000574	2092	2127	1436	1590	1332	1275	0.178794	5.28943	3.38864	0.0802114	0.750341
Prudul26A000575	2554	2279	2747	1882	2764	2592	0	-4.78464	0	1	1
Prudul26A000576	0	0	0	0	0	0	0.143169	6.09396	1.01773	0.324852	0.935924
Prudul26A000578	4619	3059	4400	3393	4145	4080	-0.583693	0.47283	4.76613	0.0408456	0.635386
Prudul26A000579	95	73	86	113	180	117	-0.141667	3.39084	1.75446	0.199938	0.89302
Prudul26A000580	462	442	472	447	588	602	2.76894	-3.68508	3.21463	0.0914014	0.76981
Prudul26A000581	2	5	1	0	1	0	0	-4.78464	0	1	1
Prudul26A000582	0	0	0	0	0	0	0.993592	1.88967	0.0673757	0.798204	1
Prudul26A000583	0	2	2	0	0	2	0.00812072	-0.0529149	0.000388735	0.984461	1
Prudul26A000584	14	20	21	21	19	18	0.267986	2.23614	0.128175	0.724379	1
Prudul26A000585	439	4	923	369	398	390	0.028222	6.15984	0.134837	0.717243	1
Prudul26A000586	3301	2926	3510	2550	4052	3767	-0.144691	5.73891	0.904896	0.352587	0.936545
Prudul26A000587	2424	2459	2918	2573	3048	3648	3.29138	-4.0683	2.86154	0.109587	0.794848
Prudul26A000589	1	0	2	0	0	0	-0.0256181	4.49609	0.0647142	0.801736	1
Prudul26A000592	1139	985	1167	979	1280	1344	0.156036	4.95526	1.2458	0.277307	0.926894
Prudul26A000593	1658	1756	1521	1385	1816	1577	0.11434	7.52393	0.871306	0.361491	0.941989
Prudul26A000594	9181	8467	8212	7056	8990	9716	0.0284609	7.14634	0.0494805	0.826177	1
Prudul26A000595	8310	6836	7284	7142	8443	7849	-0.0932379	0.707059	0.0470704	0.830393	1
Prudul26A000596	128	75	127	128	85	152	0.324959	5.36076	8.00688	0.0102115	0.440929
Prudul26A000597	2440	2428	2510	1623	2638	2151	1.40135	-4.6135	0.759748	0.403009	0.965622
Prudul26A000598	2	0	1	0	1	0	0	-4.78464	0	1	1
Prudul26A000599	0	0	0	0	0	0	0.00846216	6.62319	0.0021785	0.963226	1
Prudul26A000600	4245	3406	3531	3620	4100	4114	0	-4.78464	0	1	1
Prudul26A000601	0	0	0	0	0	0	0	-4.78464	0	1	1
Prudul26A000602	0	0	0	0	0	0	-0.0682594	4.05331	0.363327	0.553294	1
Prudul26A000603	684	668	719	577	907	881	2.00393	-4.31238	1.43803	0.252804	0.910476
Prudul26A000604	0	1	0	0	0	0	0.369469	-0.388955	0.745689	0.397865	0.963689
Prudul26A000605	80	44	96	78	35	58	0.1834	4.27155	1.28923	0.269329	0.923245
Prudul26A000606	1245	802	1251	941	914	1205	0.13144	5.39402	1.10636	0.305152	0.935924
Prudul26A000607	1501	1746	1662	1125	1978	1828	0.194758	5.24563	1.82506	0.191479	0.889327
Prudul26A000608	2305	1787	2306	1546	2448	2044	-0.0411183	-2.44442	0.00314798	0.955802	1
Prudul26A000609	8	8	4	8	10	4	-0.121196	-1.77787	0.0654553	0.80063	1
Prudul26A000610	18	11	21	13	26	20	0.26672	7.8641	2.01573	0.17075	0.870432
Prudul26A000611	13509	8412	12907	8036	11759	11249	-0.904045	1.74867	7.64659	0.0117843	0.454173
Prudul26A000613	271	159	173	286	593	350	-0.164373	4.05551	1.72676	0.203383	0.896033
Prudul26A000614	1056	724	966	864	1279	1166	0.0580604	1.983	0.0111403	0.917019	1
Prudul26A000615	609	93	353	421	257	333	0	-4.78464	0	1	1
Prudul26A000616	0	0	0	0	0	0	0.117952	6.27901	0.928172	0.346599	0.936545
Prudul26A000617	4484	3264	4266	3390	4295	4126	-1.9473	-4.51493	0.979411	0.336688	0.935924
Prudul26A000618	0	0	0	1	0	0	-2.37495	-2.91652	5.73587	0.0263012	0.561891
Prudul26A000622	3	0	1	8	4	11	-0.265203	9.17407	0.511548	0.483036	1
Prudul26A000623	28548	21502	34848	29422	32982	46460	0	-4.78464	0	1	1
Prudul26A000624	0	0	0	0	0	0	0	-4.78464	0	1	1
Prudul26A000626	0	0	0	0	0	0	-0.102805	4.82501	0.442664	0.513278	1
Prudul26A000628	1478	954	1597	1061	1760	1862	-0.200889	5.96797	2.07846	0.164538	0.866891
Prudul26A000629	2413	2464	2870	2291	3793	3640	0	-4.72798	0	1	1
Prudul26A000630	0	0	0	0	0	0	0	-4.78464	0	1	1
Prudul26A000631	0	0	0	0	0	0	0	-4.78464	0	1	1
Prudul26A000632	0	0	0	0	0	0	-0.0152145	4.90062	0.0110805	0.917193	1
Prudul26A000633	1682	1106	1586	997	2187	1657	0.272065	5.90511	1.0112	0.326928	0.935924
Prudul26A000634	5221	4226	4606	3497	4441	4547	0.287228	-0.491197	0.369125	0.550173	1
Prudul26A000635	71	65	96	49	96	62	0.0703128	4.91147	0.213216	0.649135	1
Prudul26A000636	1327	1653	1315	1174	1693	1599	1.01718	-4.39089	0.781982	0.391023	0.959663
Prudul26A000637	1	2	3	1	1	1	-0.657607	3.54742	5.37047	0.03099	0.590543
Prudul26A000638	1288	486	919	1354	2010	1108	0	-4.78464	0	1	1
Prudul26A000639	0	0	0	0	0	0	0	-4.78464	0	1	1
Prudul26A000640	0	0	0	0	0	0	0.167376	6.8535	0.830537	0.372741	0.947724
Prudul26A000641	7995	4759	9355	5934	6793	8099	0	-4.66583	0	1	1
Prudul26A000642	0	0	0	0	0	0	-0.184469	-4.53555	0.014814	0.905975	1
Prudul26A000643	2	0	2	0	0	5	0.493324	3.47026	1.96401	0.176589	0.874257
Prudul26A000644	131	431	174	184	205	186	0.202	3.68779	1.09951	0.306615	0.935924
Prudul26A000645	724	647	646	497	730	672	4.25	-3.76551	5.41198	0.0330794	0.600045
Prudul26A000646	0	3	3	0	0	0	0.671543	-2.17354	0.337753	0.567483	1
Prudul26A000647	7	15	2	2	4	11	-0.419434	3.14034	2.39677	0.136931	0.837589
Prudul26A000648	542	253	566	483	916	554	0.043671	5.54655	0.0495066	0.826132	1
Prudul26A000649	2046	2014	2486	1751	2890	2255	-0.319408	6.48489	1.11963	0.303124	0.935924
Prudul26A000651	4380	2211	6412	3523	7826	6262	-0.380198	5.33665	3.6066	0.0717576	0.737315
Prudul26A000652	1392	1265	2016	1497	2464	2654	0.333781	2.4107	2.36584	0.139355	0.839282
Prudul26A000653	430	300	323	313	300	261	-0.0463178	5.32555	0.0508015	0.823913	1
Prudul26A000654	2806	1713	2569	2056	3114	2678	0.151035	2.37023	0.368811	0.550341	1
Prudul26A000657	174	314	222	170	275	263	-0.00787368	7.77248	0.00308882	0.956218	1
Prudul26A000658	9085	9918	11602	7425	13541	12856	0	-4.78464	0	1	1
Prudul26A000659	0	0	0	0	0	0	-0.37809	0.222591	2.28374	0.146044	0.849588
Prudul26A000661	65	41	69	56	90	100	-0.00982461	1.85803	0.000242837	0.987728	1
Prudul26A000662	287	46	405	169	359	264	-0.188457	3.9527	2.43674	0.133873	0.835172
Prudul26A000664	695	490	810	594	982	879	-2.06822	-3.85962	2.38382	0.139587	0.83963
Prudul26A000666	0	2	0	0	7	4	0.169146	6.95916	1.55631	0.226311	0.901945
Prudul26A000667	6195	7465	5646	5839	6369	6211	0.0613739	9.80522	0.382682	0.543005	1
Prudul26A000668	36144	29693	34780	30800	36348	35600	0	-4.7562	0	1	1
Prudul26A000669	0	0	0	0	0	0	0	-4.78464	0	1	1
Prudul26A000670	0	0	0	0	0	0	-1.90352	-3.59189	2.29849	0.146456	0.849984
Prudul26A000671	2	3	0	4	11	7	0.170224	3.75187	1.61516	0.218042	0.901945
Prudul26A000672	838	863	887	686	852	942	-0.300847	-0.845309	0.303941	0.587399	1
Prudul26A000673	28	14	14	17	34	24	1.44782	-4.23127	0.798129	0.384546	0.955834
Prudul26A000674	0	3	0	0	0	1	0.0381128	5.69164	0.0427021	0.838332	1
Prudul26A000676	3604	2021	3057	2390	3743	2923	0.0815212	3.33659	0.0598526	0.809216	1
Prudul26A000678	746	234	903	621	525	682	-0.130393	-2.44653	0.0409177	0.841697	1
Prudul26A000679	17	5	15	7	14	23	0	-4.39018	0	1	1
Prudul26A000680	0	0	0	0	0	0	-0.130102	5.70381	0.507904	0.484105	1
Prudul26A000681	4360	2845	3637	3839	4182	4531	-0.153415	4.56761	2.6995	0.115676	0.808321
Prudul26A000682	882	852	1046	833	1350	1177	0	-4.78464	0	1	1
Prudul26A000684	0	0	0	0	0	0	1.06559	-3.18616	1.25056	0.277804	0.927
Prudul26A000686	12	3	8	5	1	5	-0.179496	4.09374	1.02816	0.322445	0.935924
Prudul26A000687	324	207	321	295	321	408	0.549137	1.18922	3.66684	0.069606	0.733317
Prudul26A000688	238	131	199	130	142	136	0.207027	5.66501	1.33883	0.260584	0.916607
Prudul26A000689	2420	2980	2799	1870	2921	2996	0.740827	0.683328	3.43176	0.0784512	0.746087
Prudul26A000690	64	57	86	32	50	52	-2.66644	-4.69824	1.86508	0.207326	0.897181
Prudul26A000691	0	0	0	0	2	0	4.0065	-3.94624	5.91345	0.0285792	0.57744
Prudul26A000692	2	3	0	0	0	0	-2.37722	-4.45841	1.81309	0.206645	0.897181
Prudul26A000693	1	0	0	2	0	5	-0.139261	5.89851	0.67907	0.41942	0.977623
Prudul26A000694	3131	1911	3236	2412	3811	3584	3.69882	-3.50329	4.65015	0.0461814	0.656255
Prudul26A000695	0	2	2	0	0	0	0.442645	-1.60336	0.262458	0.613928	1
Prudul26A000696	12	4	7	4	4	10	0.214849	2.00013	0.679356	0.419324	0.977623
Prudul26A000697	303	255	266	186	287	299	0.791208	-2.77246	1.65877	0.213698	0.901741
Prudul26A000699	11	10	17	8	8	7	-0.113524	-0.741374	0.0342018	0.855101	1
Prudul26A000700	69	32	89	25	101	103	-0.483417	-4.30752	0.0719354	0.792333	1
Prudul26A000701	0	2	0	3	0	0	-0.442634	0.675057	2.16349	0.156552	0.859617
Prudul26A000702	134	43	117	136	151	128	0	-4.78464	0	1	1
Prudul26A000703	0	0	0	0	0	0	-0.206903	-3.80143	0.0188892	0.892029	1
Prudul26A000704	1	2	0	0	4	0	0.0356937	4.41874	0.0793064	0.781071	1
Prudul26A000705	1138	951	1064	873	1190	1255	0	-4.75602	0	1	1
Prudul26A000706	0	0	0	0	0	0	-2.77338	-4.56249	1.97125	0.184788	0.883556
Prudul26A000707	0	0	0	2	0	0	-0.59321	-0.951378	1.5362	0.229228	0.90308
Prudul26A000709	16	18	33	15	45	53	-0.15196	5.37785	0.541192	0.470298	1
Prudul26A000710	1813	2085	2324	1544	3573	2557	0.714168	2.04465	6.39739	0.0197432	0.521857
Prudul26A000711	154	186	263	93	157	151	0.167156	7.68841	1.00004	0.328993	0.935924
Prudul26A000712	8381	9544	7085	7268	8769	7962	-2.68384	-4.41171	1.25839	0.287096	0.931744
Prudul26A000713	0	0	0	0	0	2	-0.145548	5.56328	1.6039	0.219596	0.901945
Prudul26A000714	1921	1667	2301	1702	2647	2715	-0.7312	-0.564649	1.91551	0.181281	0.879651
Prudul26A000715	18	55	37	56	93	53	0.238526	4.47165	0.239469	0.630414	1
Prudul26A000716	732	2421	697	1257	1216	1102	0.138057	5.07791	2.09446	0.162999	0.865963
Prudul26A000718	1384	1356	1343	1037	1416	1571	-0.117505	5.45905	1.0334	0.321245	0.935924
Prudul26A000719	2224	1651	2452	1765	2988	2685	0.763042	1.88995	3.63674	0.0706717	0.73516
Prudul26A000720	50	133	32	52	32	53	0	-4.78464	0	1	1
Prudul26A000722	0	0	0	0	0	0	0.359797	4.70433	1.07878	0.312038	0.935924
Prudul26A000725	1247	1001	1730	620	1668	1139	0.363688	4.18912	5.46942	0.0296095	0.584647
Prudul26A000726	1110	1007	1173	638	1135	1022	0.252506	4.89839	0.447245	0.511806	1
Prudul26A000727	1480	3486	1387	1769	2610	1520	-2.67086	-3.29787	2.31534	0.147105	0.851308
Prudul26A000728	0	0	0	0	2	0	-0.0365275	6.25683	0.208756	0.652563	1
Prudul26A000729	4112	3421	3901	3327	4714	4614	-1.88813	-4.58759	1.10039	0.31786	0.935924
Prudul26A000730	0	0	0	0	1	0	0.0857886	4.55478	0.462866	0.503922	1
Prudul26A000731	1243	1147	1125	1027	1341	1192	-0.0652123	3.50899	0.164581	0.689189	1
Prudul26A000733	815	786	802	756	988	965	0.419203	5.07479	0.527825	0.476951	1
Prudul26A000734	451	3992	822	1594	956	1794	-0.371062	2.19665	1.3222	0.263476	0.918473
Prudul26A000736	551	199	581	486	742	594	0.663297	0.531211	1.39537	0.251064	0.909948
Prudul26A000737	12	60	22	12	35	21	-0.129229	7.73656	0.760639	0.393259	0.960459
Prudul26A000738	8289	10165	10376	8648	13352	12429	0	-4.67029	0	1	1
Prudul26A000739	0	0	0	0	0	0	-0.232831	3.93057	1.56252	0.225421	0.901945
Prudul26A000740	533	572	681	538	918	838	1.97997	-4.66742	1.25189	0.284334	0.9286
Prudul26A000741	1	0	0	0	0	0	-1.20182	-2.97879	1.36001	0.258399	0.915866
Prudul26A000742	4	0	4	6	14	0	0.05601	0.812525	0.0162313	0.899867	1
Prudul26A000744	23	69	29	21	72	41	-0.051217	1.62862	0.0578254	0.812362	1
Prudul26A000745	194	121	202	135	253	192	-0.17198	3.89979	1.98134	0.174276	0.873286
Prudul26A000746	796	605	784	753	973	904	0.214874	0.262559	0.293249	0.594001	1
Prudul26A000750	68	87	54	43	82	75	-0.0721449	4.57763	0.214008	0.648531	1
Prudul26A000751	1320	1163	1275	1297	1507	1405	0	-4.72553	0	1	1
Prudul26A000752	0	0	0	0	0	0	0.0859627	-3.75675	0.0046647	0.946212	1
Prudul26A000753	2	0	2	1	2	1	-0.789843	-4.34457	0.141944	0.712705	1
Prudul26A000754	0	0	1	2	0	0	-1.69928	-4.21567	2.90686	0.124634	0.825462
Prudul26A000755	2	0	3	5	7	6	0.882687	-0.099198	2.55435	0.125336	0.825462
Prudul26A000756	18	40	31	2	31	23	0.0735932	7.49417	0.0957393	0.760155	1
Prudul26A000757	8041	7277	6192	6443	8035	7479	0	-4.7545	0	1	1
Prudul26A000758	0	0	0	0	0	0	0.126937	6.51884	0.493528	0.490282	1
Prudul26A000759	7881	6108	6646	6370	6415	7208	0.197095	4.8189	3.60519	0.071809	0.73747
Prudul26A000762	2015	1479	1985	1301	1966	1889	-0.035262	3.94207	0.110541	0.742915	1
Prudul26A000763	894	653	938	753	972	997	-0.193114	5.94888	0.944705	0.342434	0.935924
Prudul26A000764	2442	2178	3277	2371	3925	3494	1.59224	1.55569	18.3789	0.000344644	0.214536
Prudul26A000765	231	312	214	52	135	95	-3.78529	1.23256	7.88205	0.0116689	0.453722
Prudul26A000766	19	24	11	11	806	90	0	-4.78464	0	1	1
Prudul26A000767	0	0	0	0	0	0	0	-4.72706	0	1	1
Prudul26A000768	0	0	0	0	0	0	0	-4.63839	0	1	1
Prudul26A000769	0	0	0	0	0	0	0.00814638	6.30894	0.00457495	0.946731	1
Prudul26A000770	6004	4185	5929	4811	6222	6068	0	-4.78464	0	1	1
Prudul26A000771	0	0	0	0	0	0	1.34324	3.53079	0.852429	0.368429	0.945901
Prudul26A000772	4	68	25	0	24	20	-2.72828	-4.6161	1.79382	0.208892	0.899376
Prudul26A000773	0	0	0	1	0	1	2.78742	-0.0545878	4.73009	0.0871564	0.763543
Prudul26A000774	2	0	0	0	0	0	0.892575	-4.66881	0.346513	0.568612	1
Prudul26A000775	1	0	1	0	1	0	0	-4.78464	0	1	1
Prudul26A000776	0	0	0	0	0	0	-0.543697	-3.38276	0.193026	0.66502	1
Prudul26A000777	0	6	1	6	3	2	-0.330773	3.53578	1.44194	0.243557	0.906767
Prudul26A000778	750	408	636	820	936	598	0.0317326	-3.14863	0.00128506	0.971752	1
Prudul26A000779	10	0	14	2	19	5	-3.91513	-3.78537	6.10854	0.0247276	0.554047
Prudul26A000780	0	0	0	2	0	3	0.0243254	6.91318	0.0502198	0.824906	1
Prudul26A000781	7244	4955	7387	5349	7441	7879	-0.211164	5.07821	2.68781	0.116421	0.809212
Prudul26A000783	2143	1614	2013	1610	3076	2613	-0.00213601	5.07382	0.000460576	0.983086	1
Prudul26A000785	2033	1792	1761	1660	2224	2146	-0.676363	1.76043	1.00736	0.328138	0.935924
Prudul26A000787	411	5	337	403	354	463	0.0162484	4.60954	0.00864126	0.926842	1
Prudul26A000788	963	867	743	693	1056	1021	-0.0964589	3.36971	0.705244	0.410743	0.970058
Prudul26A000790	605	517	665	546	769	743	-0.626317	-2.46217	0.693194	0.414703	0.973882
Prudul26A000791	5	12	6	9	22	9	0	-4.78464	0	1	1
Prudul26A000793	0	0	0	0	0	0	0.170311	8.01112	2.46904	0.131461	0.832257
Prudul26A000794	16520	13035	15073	13024	14596	14484	0.102258	5.28283	0.6208	0.439793	0.991122
Prudul26A000795	2023	1883	1961	1686	2102	2080	0.158237	2.18641	0.263207	0.613426	1
Prudul26A000797	211	89	183	144	210	101	-0.0993346	3.46532	0.580504	0.454817	0.999331
Prudul26A000798	529	438	541	529	629	560	0.0958479	-4.11622	0.00329994	0.954809	1
Prudul26A000799	2	0	0	0	0	2	-0.204856	5.30677	0.618082	0.441102	0.991881
Prudul26A000800	1565	662	1097	1369	1368	1239	-0.8893	1.73157	4.86992	0.038918	0.623746
Prudul26A000801	68	88	70	192	148	94	0	-4.78464	0	1	1
Prudul26A000802	0	0	0	0	0	0	0	-4.69679	0	1	1
Prudul26A000803	0	0	0	0	0	0	-1.36734	-1.34132	4.38461	0.0489246	0.659222
Prudul26A000804	28	7	14	29	38	69	1.97997	-4.67169	1.22485	0.298958	0.935924
Prudul26A000805	1	0	0	0	0	0	-0.505733	-3.7967	0.313532	0.584104	1
Prudul26A000806	3	1	8	6	8	4	-0.166645	4.95434	0.689282	0.416001	0.975153
Prudul26A000807	1500	1416	1815	1315	2029	2445	-0.793574	-4.58644	0.19818	0.665284	1
Prudul26A000808	1	0	0	2	0	0	0.0566689	-1.33598	0.00951068	0.923261	1
Prudul26A000809	21	28	24	12	37	30	0	-4.78464	0	1	1
Prudul26A000811	0	0	0	0	0	0	0.555021	-2.39133	0.64028	0.433798	0.987926
Prudul26A000812	12	20	13	4	21	10	-0.173996	2.28975	1.28207	0.270625	0.924297
Prudul26A000813	233	174	203	208	272	257	0.0557849	6.11863	0.254327	0.619438	1
Prudul26A000814	4411	3063	3798	3269	3978	4327	-0.462607	5.45984	16.2047	0.000639241	0.214536
Prudul26A000815	2543	1775	2663	3376	3292	3410	0.0149984	6.28342	0.0196962	0.889763	1
Prudul26A000817	4548	3996	4848	4208	4573	5339	0.0459393	3.92722	0.0646555	0.801824	1
Prudul26A000818	683	661	684	613	743	752	0.0052071	2.43394	0.00035997	0.985047	1
Prudul26A000819	425	269	325	369	335	357	0.0425302	-4.46075	0.00121306	0.972693	1
Prudul26A000820	1	1	1	2	0	1	0.0170277	4.23437	0.0106568	0.918785	1
Prudul26A000821	1218	836	951	967	1034	1146	-0.140351	6.20979	1.12425	0.301376	0.935924
Prudul26A000822	3424	2613	3317	2872	4325	3923	0.198379	4.75197	2.91844	0.102716	0.789573
Prudul26A000823	1477	1318	1320	989	1560	1347	-0.227891	-2.46949	0.111876	0.741427	1
Prudul26A000825	6	7	3	7	3	10	-0.121523	4.85014	1.22694	0.280868	0.928512
Prudul26A000826	1304	1082	1284	1065	1717	1551	-1.10967	-0.969576	0.622125	0.440129	0.991281
Prudul26A000829	44	14	10	0	101	70	-0.140829	4.59639	1.4808	0.237514	0.903521
Prudul26A000830	1063	1052	1180	989	1430	1525	-0.224874	2.72832	1.15123	0.295798	0.933878
Prudul26A000831	433	277	543	390	722	466	0.556497	-2.41663	1.08381	0.310005	0.935924
Prudul26A000832	18	12	7	4	15	9	-0.675358	4.28438	6.84621	0.0164466	0.493417
Prudul26A000833	1162	579	1286	1318	2470	1393	0.551106	-1.08163	1.67817	0.209608	0.899655
Prudul26A000834	18	38	30	18	24	22	-0.198655	4.27971	2.16658	0.156271	0.859617
Prudul26A000836	881	581	998	784	1140	1102	-0.568288	7.79099	5.80919	0.0254781	0.557593
Prudul26A000837	7180	6597	10706	8517	15784	15370	0.279527	0.0246724	0.69038	0.415636	0.974661
Prudul26A000838	52	54	49	41	46	50	-0.0351086	4.53911	0.129957	0.722175	1
Prudul26A000839	1438	975	1369	1134	1429	1577	0.00735309	6.70004	0.0042434	0.948694	1
Prudul26A000840	4427	3555	4355	3475	4823	4924	-0.116739	-1.41574	0.0179917	0.894609	1
Prudul26A000841	0	4	6	2	6	4	-0.63551	-1.86208	0.975222	0.336163	0.935924
Prudul26A000842	30	7	60	44	63	51	-0.131286	0.471384	0.16337	0.690271	1
Prudul26A000843	93	59	94	82	90	114	1.54365	-1.59804	1.63047	0.215955	0.901945
Prudul26A000844	2	2	2	0	0	2	-0.0255095	4.96516	0.0358208	0.851753	1
Prudul26A000845	1354	1650	1302	1282	1711	1778	-0.156392	0.815983	0.104438	0.74985	1
Prudul26A000847	77	103	84	105	99	110	0.415037	-0.653036	0.912573	0.350596	0.936545
Prudul26A000849	42	44	38	37	37	24	-0.00580596	7.07561	0.00362484	0.952576	1
Prudul26A000851	6208	4791	6616	4754	6932	7405	0.269901	3.32941	2.37693	0.13848	0.838911
Prudul26A000852	563	618	482	475	538	463	0	-4.78464	0	1	1
Prudul26A000853	0	0	0	0	0	0	0.115865	6.8743	1.76059	0.199185	0.89302
Prudul26A000854	7085	5699	6548	5591	6743	6711	0.04861	5.20217	0.383406	0.542627	1
Prudul26A000855	1999	1887	1900	1541	2356	2183	0.0560449	6.92419	0.210045	0.651568	1
Prudul26A000856	5348	6877	5912	4913	7497	6671	0.106886	6.99753	0.806824	0.379521	0.953189
Prudul26A000857	6256	5340	6537	4727	7237	6235	0.0671715	5.64515	0.494877	0.489697	1
Prudul26A000858	2970	2220	2926	2285	3217	2804	0.0583263	3.56401	0.306428	0.585886	1
Prudul26A000859	547	544	515	434	650	592	0	-4.78464	0	1	1
Prudul26A000860	0	0	0	0	0	0	-0.614768	2.99175	1.16882	0.293392	0.933301
Prudul26A000862	1054	202	723	1455	577	923	-0.264871	5.12309	7.01758	0.0152212	0.486574
Prudul26A000863	1405	1356	1530	1616	2128	1787	-0.46754	2.14325	1.58009	0.222923	0.901945
Prudul26A000866	130	429	159	347	420	329	-0.00512367	8.2738	0.000949827	0.975713	1
Prudul26A000867	11967	17028	12910	13384	17952	14327	-0.44726	5.41478	3.0076	0.0984644	0.784151
Prudul26A000868	815	964	945	765	1897	1489	0	-4.78464	0	1	1
Prudul26A000870	0	0	0	0	0	0	-0.179385	3.93243	1.12168	0.301913	0.935924
Prudul26A000871	1010	534	1005	766	1271	1061	0.103734	9.60721	0.70645	0.41035	0.96985
Prudul26A000872	33920	28028	35496	27139	37823	32347	0.250211	6.53754	1.163	0.293584	0.933301
Prudul26A000873	5348	2980	5658	3632	4021	4751	-0.162333	8.32345	1.55477	0.226532	0.901945
Prudul26A000874	15411	10075	16229	13253	17351	19289	-0.0749165	0.100082	0.0316828	0.860478	1
Prudul26A000875	71	20	29	30	58	48	0.587856	1.00166	3.8353	0.0639722	0.719685
Prudul26A000876	134	178	119	93	125	93	0.162825	4.81278	2.15739	0.157109	0.859617
Prudul26A000878	1701	1521	1409	1286	1650	1509	0.082747	3.16369	0.390284	0.539062	1
Prudul26A000879	474	498	516	399	591	535	0	-4.72557	0	1	1
Prudul26A000880	0	0	0	0	0	0	0.0225991	4.37536	0.0164351	0.899244	1
Prudul26A000882	1586	820	1681	967	1724	1652	-1.1057	-2.55742	2.46664	0.131639	0.832257
Prudul26A000883	13	4	5	1	36	18	0	-4.78464	0	1	1
Prudul26A000884	0	0	0	0	0	0	0.247877	1.59268	1.01777	0.324845	0.935924
Prudul26A000885	63	89	82	43	91	85	0	-2.23383	0	1	1
Prudul26A000887	0	0	0	0	0	0	-0.527902	1.37875	4.46493	0.0470829	0.659151
Prudul26A000888	109	57	105	93	149	180	0.291197	4.57407	5.82675	0.0252697	0.557593
Prudul26A000889	1281	1154	1193	837	1253	1122	1.98107	-3.34681	2.11592	0.226443	0.901945
Prudul26A000890	1	0	0	0	0	0	-0.770907	-3.23664	0.441929	0.513624	1
Prudul26A000891	1	0	1	0	1	3	-0.711701	-3.1027	0.851346	0.366936	0.945315
Prudul26A000892	5	2	10	7	11	12	-1.97669	-3.73054	2.90674	0.103364	0.789573
Prudul26A000893	3	0	1	4	8	6	-0.300701	0.706373	0.580206	0.454932	0.999331
Prudul26A000894	78	102	106	40	235	131	0	-4.78464	0	1	1
Prudul26A000895	0	0	0	0	0	0	0.108412	4.96245	0.34211	0.565015	1
Prudul26A000896	1659	2257	1569	1602	1943	1977	0.0836567	5.6772	0.80949	0.378749	0.951945
Prudul26A000899	3064	2596	2751	2128	3353	3143	0.187366	4.41342	3.60906	0.0716685	0.737315
Prudul26A000900	1074	1063	1090	887	1058	1096	-0.15473	-1.55457	0.0223078	0.882757	1
Prudul26A000901	19	0	35	18	12	32	0.180647	7.27619	0.378855	0.545322	1
Prudul26A000903	6489	11325	6826	7008	6905	9728	-0.303184	6.32663	2.15294	0.157523	0.859617
Prudul26A000904	3016	2818	4174	2973	5090	5414	0.0646404	6.87423	0.288061	0.59726	1
Prudul26A000905	7165	5764	7015	5699	6958	7764	0.046877	-4.39442	0.00101531	0.975017	1
Prudul26A000906	4	0	0	2	2	0	0	-4.78464	0	1	1
Prudul26A000907	0	0	0	0	0	0	0	-4.78464	0	1	1
Prudul26A000909	0	0	0	0	0	0	0.149582	3.66178	0.977557	0.334364	0.935924
Prudul26A000910	916	620	962	604	1031	795	-0.0067889	2.18536	0.000733311	0.978659	1
Prudul26A000912	170	299	183	176	254	295	0.0654045	12.0088	0.157562	0.695525	1
Prudul26A000913	193383	157156	193112	166614	185729	200097	0.0494745	2.79795	0.0735187	0.789	1
Prudul26A000914	207	153	235	136	248	242	0	-4.78464	0	1	1
Prudul26A000915	0	0	0	0	0	0	0.82222	-4.09021	0.404858	0.533351	1
Prudul26A000916	6	0	4	0	2	4	0	-4.78464	0	1	1
Prudul26A000917	0	0	0	0	0	0	-0.155547	1.13573	0.408972	0.529595	1
Prudul26A000918	136	106	149	119	160	190	-0.0318015	7.09052	0.0884495	0.769159	1
Prudul26A000919	7949	5764	7380	6509	8116	8402	1.97997	-4.72466	1.18132	0.307153	0.935924
Prudul26A000920	1	0	0	0	0	0	0.114337	1.71568	0.0417559	0.840183	1
Prudul26A000921	126	258	238	148	189	296	0	-4.78464	0	1	1
Prudul26A000922	0	0	0	0	0	0	0	-4.78464	0	1	1
Prudul26A000923	0	0	0	0	0	0	-0.184545	0.1243	0.258719	0.616448	1
Prudul26A000924	46	97	44	60	107	70	0.197244	7.27081	1.26086	0.274505	0.926644
Prudul26A000925	6281	6206	8099	4639	8067	6873	-0.161976	1.90606	0.351312	0.559872	1
Prudul26A000927	200	135	151	156	210	218	-0.0797724	1.41916	0.102504	0.752095	1
Prudul26A000928	150	121	157	119	161	209	-0.0407401	5.84686	0.0370704	0.84923	1
Prudul26A000929	3062	1464	3426	1753	3954	3193	0.384803	8.08253	3.79525	0.0652627	0.722331
Prudul26A000933	10958	14739	11511	8027	13492	9783	0.0595212	5.96996	0.192937	0.665092	1
Prudul26A000934	3719	3111	4261	2671	5049	3887	-0.604329	-2.68562	0.981105	0.333508	0.935924
Prudul26A000935	10	2	4	4	18	5	0.0499878	8.50968	0.0616795	0.806339	1
Prudul26A000936	14076	11128	11402	11579	13100	12936	-3.1724	-4.28102	3.26312	0.0917363	0.76986
Prudul26A000937	0	0	0	0	2	1	-0.781572	-1.7486	1.77129	0.19788	0.89302
Prudul26A000938	26	10	9	20	43	21	0.0959702	3.74676	0.517679	0.47998	1
Prudul26A000939	724	580	899	497	857	889	0.684794	-3.12031	0.263012	0.613557	1
Prudul26A000940	6	2	8	0	7	4	1.59306	-3.59286	1.6399	0.214681	0.901945
Prudul26A000941	0	4	2	0	2	0	0	-4.78464	0	1	1
Prudul26A000942	0	0	0	0	0	0	2.01554	-4.17859	1.75037	0.200442	0.89302
Prudul26A000943	3	0	2	1	0	0	0.524838	3.59229	6.57624	0.0183011	0.51077
Prudul26A000944	635	506	919	401	560	574	0	-4.75602	0	1	1
Prudul26A000946	0	0	0	0	0	0	-3.66696	-4.48516	4.08166	0.0623038	0.712692
Prudul26A000947	0	0	0	3	0	1	0	-4.78464	0	1	1
Prudul26A000948	0	0	0	0	0	0	0.482161	-2.08786	0.42891	0.519827	1
Prudul26A000949	9	23	11	9	14	11	-0.363283	-1.25959	0.800765	0.381282	0.954116
Prudul26A000950	30	19	21	19	42	38	-0.228538	-1.53807	0.235715	0.632482	1
Prudul26A000951	14	22	13	13	25	26	0.744933	1.8659	5.36506	0.0310312	0.590543
Prudul26A000953	268	232	294	97	253	175	-0.0531665	8.6673	0.123589	0.728772	1
Prudul26A000954	19740	14341	19674	15617	22845	21534	0.0262944	5.28119	0.0647302	0.801712	1
Prudul26A000955	2201	2168	2374	2013	2469	2634	0.429384	1.33384	0.994553	0.330293	0.935924
Prudul26A000956	37	130	37	52	64	52	0.594573	1.94723	0.842464	0.370197	0.946569
Prudul26A000957	337	72	516	181	79	371	-0.533866	0.180943	2.61337	0.121297	0.816621
Prudul26A000959	59	42	46	68	83	76	0.0750688	4.69493	0.0780071	0.782918	1
Prudul26A000960	1862	663	1551	1296	1066	1645	-0.305771	1.2442	0.765684	0.391723	0.959752
Prudul26A000961	105	31	96	54	158	101	0.297561	0.372783	0.61688	0.441219	0.991881
Prudul26A000962	172	135	158	134	122	142	-0.917232	-1.36691	2.55835	0.125057	0.825462
Prudul26A000963	2	8	7	15	9	10	-0.0624549	6.03987	0.524264	0.477235	1
Prudul26A000964	3328	2889	3430	2874	4048	3945	-0.25896	3.80735	5.35398	0.0311864	0.591864
Prudul26A000965	606	520	635	597	841	835	0	-4.51082	0	1	1
Prudul26A000966	0	0	0	0	0	0	2.74862	1.67943	10.9212	0.00376697	0.328986
Prudul26A000967	16	550	28	27	44	32	0.379565	3.85425	0.818431	0.377027	0.950867
Prudul26A000968	536	588	383	559	272	354	0.108095	2.52468	0.194017	0.664218	1
Prudul26A000969	336	347	240	279	316	326	0.212078	9.70902	3.49896	0.0757966	0.742893
Prudul26A000970	32840	34528	34091	27024	35025	32318	0.18436	3.68076	1.96299	0.176195	0.874257
Prudul26A000971	664	521	697	406	709	689	0	-4.78464	0	1	1
Prudul26A000974	0	0	0	0	0	0	0.0301497	7.16436	0.124489	0.727828	1
Prudul26A000975	7995	6534	8772	6195	9264	9199	0.106848	6.1823	0.287985	0.597308	1
Prudul26A000976	5174	2695	5724	3748	4628	4975	-0.282525	-2.58549	0.0444682	0.835298	1
Prudul26A000977	0	3	0	2	0	2	-0.591949	-1.1431	2.06467	0.16588	0.868222
Prudul26A000978	68	20	61	58	111	71	-0.273741	2.18887	1.33726	0.260856	0.916963
Prudul26A000979	176	152	228	165	246	319	-0.0487884	5.14409	0.157882	0.695233	1
Prudul26A000980	1544	1426	1806	1308	2256	1811	0.0443012	5.73152	0.171392	0.68319	1
Prudul26A000981	2527	2403	2609	2111	3039	2755	0.335938	-3.55621	0.11426	0.738793	1
Prudul26A000982	2	7	3	5	3	2	0.166259	4.20895	1.89079	0.184	0.882816
Prudul26A000983	874	835	834	644	931	881	0	-4.69948	0	1	1
Prudul26A000985	0	0	0	0	0	0	0.490958	0.939537	3.05983	0.0952523	0.77732
Prudul26A000986	113	73	89	53	84	74	0	-4.78464	0	1	1
Prudul26A000987	0	0	0	0	0	0	0.419754	3.79514	4.22406	0.0528575	0.672323
Prudul26A000988	1190	572	1355	644	931	904	0	-4.78464	0	1	1
Prudul26A000989	0	0	0	0	0	0	0.319481	5.59915	1.28436	0.270863	0.924623
Prudul26A000990	1160	2406	1336	991	1637	1769	0.392962	5.29643	6.12133	0.0222262	0.533823
Prudul26A000991	2919	2212	2648	1808	2367	2162	-1.0095	-4.14045	0.775596	0.389826	0.958831
Prudul26A000992	3	0	1	2	4	3	-0.00535572	4.31082	0.000933849	0.975918	1
Prudul26A000993	1054	692	858	748	1017	1038	-2.66657	-4.61934	1.93376	0.193279	0.88973
Prudul26A000994	0	0	0	0	2	0	0.0821259	5.06985	0.410201	0.528983	1
Prudul26A000995	1995	1753	1746	1651	1915	1984	0	-4.78464	0	1	1
Prudul26A000996	0	0	0	0	0	0	0.162102	5.14881	0.629257	0.43674	0.98892
Prudul26A000997	1463	1588	1333	1179	1515	1547	1.08569	-2.55997	1.63291	0.215624	0.901945
Prudul26A000998	7	19	5	5	8	3	-1.17521	-4.37103	0.495581	0.490244	1
Prudul26A000999	0	1	0	0	1	2	-0.180953	3.91638	1.80599	0.193719	0.890214
Prudul26A001000	518	499	562	502	778	661	0.0915899	6.85692	0.992739	0.330724	0.935924
Prudul26A001002	6653	6281	6850	5772	7657	6506	-0.0631538	6.13061	0.148689	0.703775	1
Prudul26A001003	2348	2255	2527	1881	3509	2769	0	-4.78464	0	1	1
Prudul26A001005	0	0	0	0	0	0	0.268812	6.12166	1.69744	0.207132	0.897181
Prudul26A001006	4020	6350	3802	4167	4704	3822	0.032154	5.62869	0.0511371	0.823342	1
Prudul26A001007	2336	2362	2300	1907	2897	2640	2.00473	-4.72539	1.17743	0.307902	0.935924
Prudul26A001008	0	1	0	0	0	0	0	-4.78464	0	1	1
Prudul26A001009	0	0	0	0	0	0	0	-2.36503	0	1	1
Prudul26A001011	0	0	0	0	0	0	0.169622	4.90439	0.595004	0.449339	0.99553
Prudul26A001012	2088	1435	2177	1594	2124	1668	0	-4.78464	0	1	1
Prudul26A001013	0	0	0	0	0	0	-1.10859	-0.136141	5.30569	0.0318741	0.594886
Prudul26A001014	22	50	10	60	65	70	-0.224147	6.14282	0.622899	0.439514	0.991012
Prudul26A001016	2802	2124	3733	1882	5928	3436	-0.1541	3.26986	0.216362	0.646817	1
Prudul26A001017	836	259	438	605	443	708	-0.00881517	2.6425	0.00242529	0.9612	1
Prudul26A001018	339	210	405	285	412	325	-0.106412	6.23254	1.23717	0.278929	0.927499
Prudul26A001019	3244	3427	3422	3119	4732	3949	0.235592	5.19758	1.63285	0.215632	0.901945
Prudul26A001020	1718	1777	1937	1261	2093	1672	0.0519068	5.46002	0.190318	0.667225	1
Prudul26A001021	2271	2152	2465	1723	2789	2731	0.175583	5.23748	1.45218	0.241946	0.90363
Prudul26A001023	2079	2564	1835	1727	2434	2087	0.0584925	6.27866	0.5925	0.450259	0.995847
Prudul26A001024	4038	3558	4141	3112	4673	4420	-0.195298	5.95922	1.24961	0.276594	0.926801
Prudul26A001025	3222	3322	3661	3907	4010	4516	-0.837252	-2.802	0.344542	0.56373	1
Prudul26A001026	4	17	1	34	0	4	-0.0464024	2.55001	0.0641179	0.802631	1
Prudul26A001027	278	222	349	233	386	329	-0.0418807	3.63417	0.037844	0.847677	1
Prudul26A001028	540	473	466	380	615	669	0.038735	5.24099	0.115236	0.737723	1
Prudul26A001029	2022	1666	1752	1676	2005	1977	0.0792784	7.52074	0.115254	0.737714	1
Prudul26A001030	8675	7247	7073	6775	8709	7855	0	-4.78464	0	1	1
Prudul26A001031	0	0	0	0	0	0	0.060794	4.61848	0.11375	0.739353	1
Prudul26A001032	1574	1025	1981	1114	1999	1630	0	-4.78464	0	1	1
Prudul26A001033	0	0	0	0	0	0	0	-4.78464	0	1	1
Prudul26A001034	0	0	0	0	0	0	-1.88795	-4.75507	1.04864	0.342743	0.935924
Prudul26A001036	0	0	0	0	1	0	1.73564	1.88695	9.96326	0.00491659	0.364286
Prudul26A001037	13	90	16	7	22	12	-0.771547	-2.58264	0.817888	0.376335	0.950619
Prudul26A001038	16	5	14	17	34	13	-0.288544	-0.202297	0.48532	0.49387	1
Prudul26A001039	33	63	61	58	104	48	0.130377	6.61205	2.39694	0.136919	0.837589
Prudul26A001040	5069	4331	4802	3909	5288	4745	-0.589165	1.6221	8.53972	0.00829666	0.410192
Prudul26A001041	175	88	160	157	282	248	0.168216	4.90746	0.29684	0.592116	1
Prudul26A001042	746	1681	896	753	1674	908	-0.0929113	6.55573	0.146558	0.705885	1
Prudul26A001043	5803	2848	5816	4176	5590	6677	-0.152063	2.91878	1.11431	0.303465	0.935924
Prudul26A001045	480	421	543	481	629	611	0.0354549	4.55805	0.144724	0.707554	1
Prudul26A001046	1056	1094	1163	853	1392	1284	-0.0213135	3.44125	0.00344487	0.95379	1
Prudul26A001047	539	890	560	743	464	946	0	-4.78464	0	1	1
Prudul26A001048	0	0	0	0	0	0	0	-4.78464	0	1	1
Prudul26A001050	0	0	0	0	0	0	0.241308	3.63746	3.84774	0.0635776	0.719685
Prudul26A001051	669	599	719	460	718	644	0	-4.78464	0	1	1
Prudul26A001052	0	0	0	0	0	0	0.15684	3.12568	0.329951	0.571956	1
Prudul26A001053	493	340	363	414	333	369	-0.85287	-0.392753	5.90956	0.0243693	0.550578
Prudul26A001054	38	26	36	45	92	60	-0.0444219	7.29184	0.200514	0.659016	1
Prudul26A001055	9733	8175	10077	9119	10795	10857	0.582049	-0.0492813	0.17172	0.683267	1
Prudul26A001056	10	11	4	5	5	8	0	-4.78464	0	1	1
Prudul26A001057	0	0	0	0	0	0	0.127158	6.93759	0.5615	0.462194	1
Prudul26A001058	4913	6391	5325	4162	5861	6650	0.151604	5.30839	0.218853	0.645242	1
Prudul26A001059	921	2963	1200	1386	1931	1798	1.98131	-4.58731	1.06336	0.325749	0.935924
Prudul26A001060	0	0	1	0	0	0	0.535081	-1.32939	1.39876	0.250508	0.909948
Prudul26A001061	27	19	27	11	25	19	1.19064	4.42503	2.03123	0.171699	0.871524
Prudul26A001062	1086	2591	758	281	250	1710	0	-4.69777	0	1	1
Prudul26A001063	0	0	0	0	0	0	0.15353	6.60654	0.408683	0.529877	1
Prudul26A001064	6216	4194	6449	4775	6083	5226	-0.814471	2.06973	7.24653	0.0138551	0.477222
Prudul26A001065	256	149	259	342	656	255	0.528931	-0.168067	1.54633	0.227753	0.901945
Prudul26A001066	75	51	59	39	51	47	0.113802	4.14042	0.746961	0.39747	0.963689
Prudul26A001067	749	656	728	530	753	854	0.030741	5.82335	0.0428325	0.838089	1
Prudul26A001068	3469	2675	4399	2808	4006	4287	0.543424	3.0136	5.06873	0.0355065	0.607082
Prudul26A001070	342	316	336	246	215	258	0.222855	6.09365	0.741557	0.399528	0.963941
Prudul26A001071	2078	3103	1859	1663	2801	2210	0.0435951	4.05393	0.037807	0.847751	1
Prudul26A001072	1550	809	1567	918	1869	1338	2.80137	-4.69652	2.38953	0.158779	0.861194
Prudul26A001073	1	1	0	0	0	0	0	-4.78464	0	1	1
Prudul26A001074	0	0	0	0	0	0	-0.162252	-0.577888	0.205237	0.655299	1
Prudul26A001076	28	32	33	29	39	45	0.435532	6.14205	1.34101	0.261457	0.916963
Prudul26A001077	2448	8302	2764	3715	3839	3423	-0.111254	6.40167	1.32552	0.262894	0.91818
Prudul26A001078	3828	3750	3970	3424	5186	4947	-0.120693	3.13894	0.203213	0.656886	1
Prudul26A001079	363	513	352	403	604	453	0.251652	1.92934	1.16599	0.292804	0.933301
Prudul26A001080	141	250	175	157	186	173	-0.0318107	4.31783	0.0917544	0.76502	1
Prudul26A001081	953	810	1071	756	1182	1205	0.225837	-3.45935	0.0440441	0.835849	1
Prudul26A001083	8	1	2	2	3	5	0.0643427	5.29035	0.182598	0.673618	1
Prudul26A001084	2426	2162	2238	2104	2489	2381	0	-4.78464	0	1	1
Prudul26A001085	0	0	0	0	0	0	-1.78485	-3.74983	3.52085	0.076521	0.743494
Prudul26A001086	2	1	1	3	7	6	-0.0656212	4.84254	0.481219	0.49568	1
Prudul26A001087	1694	1231	1620	1326	1896	1897	0	-4.78464	0	1	1
Prudul26A001088	0	0	0	0	0	0	-0.0343485	5.35991	0.0856984	0.77267	1
Prudul26A001089	1753	1420	2136	1373	2246	2281	0	-4.7556	0	1	1
Prudul26A001090	0	0	0	0	0	0	0	-4.7562	0	1	1
Prudul26A001091	0	0	0	0	0	0	2.00473	-4.69794	1.27481	0.289938	0.9322
Prudul26A001092	0	1	0	0	0	0	0	-2.9057	0	1	1
Prudul26A001093	0	0	0	0	0	0	0.476295	3.79494	6.61994	0.017967	0.508765
Prudul26A001094	1225	790	1324	537	1170	916	-0.458798	2.51304	2.89692	0.103912	0.789573
Prudul26A001095	307	141	305	314	385	393	0.128092	7.28552	0.432596	0.518057	1
Prudul26A001096	12274	10580	10428	10332	10051	11905	0	-4.78464	0	1	1
Prudul26A001097	0	0	0	0	0	0	-0.123623	4.17034	0.491285	0.491258	1
Prudul26A001098	1239	814	1362	967	1651	1399	-0.0888745	4.58724	0.546787	0.468042	1
Prudul26A001101	1341	1017	1382	1110	1764	1416	-0.0576324	5.3042	0.364726	0.552538	1
Prudul26A001103	2325	1616	2321	1796	2699	2518	-0.0384807	4.55527	0.112314	0.74094	1
Prudul26A001105	1134	1105	1015	955	1398	1274	0.256037	3.77478	4.08391	0.0565878	0.691268
Prudul26A001106	638	704	641	493	647	658	-0.0585002	5.83243	0.319957	0.577791	1
Prudul26A001107	2711	2186	2829	2258	3274	3141	0	-4.78464	0	1	1
Prudul26A001108	0	0	0	0	0	0	0.0467326	6.84981	0.053302	0.819709	1
Prudul26A001109	6472	5811	6737	5135	8046	6770	0	-4.78464	0	1	1
Prudul26A001110	0	0	0	0	0	0	0	-4.78464	0	1	1
Prudul26A001112	0	0	0	0	0	0	0.0671664	5.10034	0.393101	0.537615	1
Prudul26A001113	2162	1419	2133	1400	2280	2215	0.572918	0.310571	1.58176	0.222687	0.901945
Prudul26A001114	18	16	18	8	14	16	-0.149092	6.19964	1.28427	0.270225	0.923852
Prudul26A001115	4480	2999	4374	3400	5570	5241	0	-4.78464	0	1	1
Prudul26A001116	0	0	0	0	0	0	-0.0134561	4.78225	0.0137838	0.907686	1
Prudul26A001117	1154	1287	1216	1061	1506	1443	0	-4.78464	0	1	1
Prudul26A001118	0	0	0	0	0	0	-0.0864464	-0.769024	0.0216776	0.884391	1
Prudul26A001119	8	2	14	8	14	5	-0.456412	-4.11648	0.0979227	0.757849	1
Prudul26A001120	1	1	0	2	1	0	-0.11884	6.53316	0.0499142	0.825751	1
Prudul26A001121	9739	2812	7896	7842	6550	8385	0.25676	4.27549	0.545802	0.469006	1
Prudul26A001122	1542	1731	963	1562	966	1155	0.11128	3.95809	0.064486	0.802309	1
Prudul26A001123	622	1477	757	977	814	1066	0	-4.78464	0	1	1
Prudul26A001124	0	0	0	0	0	0	0.201677	3.87365	1.57033	0.224305	0.901945
Prudul26A001125	1094	826	840	769	902	887	0	-4.78464	0	1	1
Prudul26A001127	0	0	0	0	0	0	0.165945	6.99659	1.04599	0.318385	0.935924
Prudul26A001128	8832	5358	8660	6315	7104	8128	0.0932871	-4.64305	0.00295493	0.957675	1
Prudul26A001129	0	0	1	0	1	0	0	-4.67058	0	1	1
Prudul26A001130	0	0	0	0	0	0	0	-4.78464	0	1	1
Prudul26A001132	0	0	0	0	0	0	0.108631	4.23128	0.461222	0.504672	1
Prudul26A001133	885	918	776	745	955	880	0.109999	5.39494	0.555759	0.464462	1
Prudul26A001134	2469	2126	2117	2027	2369	2240	-4.07285	1.33816	8.91917	0.00793902	0.405865
Prudul26A001136	17	25	11	13	19	1013	-0.163405	4.74307	1.82997	0.190907	0.889327
Prudul26A001137	1195	958	1216	1001	1608	1481	-0.0520208	2.95014	0.0535323	0.819327	1
Prudul26A001138	380	210	472	276	458	450	0.0177572	6.43881	0.0141516	0.906468	1
Prudul26A001139	4097	3886	3524	3658	4264	4254	-0.493783	5.45497	4.39482	0.0489276	0.659222
Prudul26A001140	2286	703	2450	2076	3071	2951	-0.0142378	-1.18044	0.00104211	0.974561	1
Prudul26A001142	18	24	33	20	45	18	-0.147635	6.05619	1.18741	0.288533	0.9322
Prudul26A001143	2500	1871	2714	2075	3289	3120	1.62494	-2.84436	2.22041	0.151468	0.85482
Prudul26A001144	1	8	0	1	0	2	0.180857	5.97662	3.52571	0.0747688	0.740912
Prudul26A001146	4414	4060	4370	3574	4383	4175	-0.0238778	5.09937	0.0629265	0.804433	1
Prudul26A001148	1789	1608	1908	1486	2283	2075	0.00885148	6.5104	0.00813318	0.929019	1
Prudul26A001149	4840	4476	5445	4191	5682	5951	0	-4.78464	0	1	1
Prudul26A001151	0	0	0	0	0	0	0.0486841	3.51165	0.0177715	0.89531	1
Prudul26A001152	1055	384	647	594	580	948	0	-4.78464	0	1	1
Prudul26A001153	0	0	0	0	0	0	0.0388843	-0.014371	0.0160196	0.900519	1
Prudul26A001154	27	48	43	30	38	58	0.286906	6.55962	2.19762	0.153479	0.858042
Prudul26A001155	3813	5339	3876	2953	5109	3709	-3.6158	-4.28488	2.82011	0.114591	0.805829
Prudul26A001157	0	0	0	2	2	0	0	-2.08518	0	1	1
Prudul26A001158	0	0	0	0	0	0	0	-2.00066	0	1	1
Prudul26A001159	0	0	0	0	0	0	0	-4.78464	0	1	1
Prudul26A001160	0	0	0	0	0	0	-0.668114	1.23469	5.1818	0.033718	0.603688
Prudul26A001161	204	102	121	208	292	222	-0.218557	7.14051	1.77864	0.196989	0.89302
Prudul26A001162	4147	4388	5303	3819	7017	6861	0.997027	2.82704	7.18495	0.0142983	0.480268
Prudul26A001163	175	532	305	103	303	175	-1.09416	1.70691	20.822	0.000179779	0.196435
Prudul26A001164	68	63	82	160	149	171	-0.193413	-3.13978	0.0255751	0.874512	1
Prudul26A001165	0	8	1	1	4	7	-0.0902555	-0.0152961	0.0203636	0.887924	1
Prudul26A001166	127	16	129	71	120	115	0.160058	6.4633	1.2662	0.273522	0.92616
Prudul26A001167	4695	4469	4004	3609	4824	4274	0.637135	2.56418	3.15092	0.0907792	0.768486
Prudul26A001168	202	346	124	121	239	123	0.182617	7.68687	1.6212	0.217216	0.901945
Prudul26A001169	10421	9237	9178	8296	10555	8308	-0.15431	4.77507	1.12825	0.300539	0.935924
Prudul26A001174	1716	1063	1729	1467	1944	1937	0.366419	4.4046	11.5388	0.0027964	0.312318
Prudul26A001175	889	1017	900	604	897	874	0.0215503	3.1318	0.0258827	0.873767	1
Prudul26A001177	454	328	466	372	497	444	-0.149957	6.05171	0.866405	0.362817	0.942558
Prudul26A001178	2786	2392	3569	2701	3852	3900	-0.45687	5.28089	3.31986	0.0835678	0.753729
Prudul26A001179	2226	1844	2158	2549	3631	3010	-0.0335565	1.91056	0.0141284	0.906544	1
Prudul26A001182	253	229	199	186	269	304	-0.123312	5.353	1.58446	0.222307	0.901945
Prudul26A001183	1956	1683	2052	1797	2464	2412	-0.181823	6.65393	2.70926	0.115059	0.806884
Prudul26A001184	5655	3906	5717	4936	7060	6588	-1.94812	-4.69715	0.95098	0.356592	0.939129
Prudul26A001185	0	0	0	1	0	0	2.55377	4.49356	10.7638	0.00424476	0.341224
Prudul26A001187	40	842	53	43	80	63	-0.394447	4.22314	5.96011	0.0238374	0.549113
Prudul26A001188	740	562	795	604	1258	1164	0.130132	3.90578	1.0302	0.321977	0.935924
Prudul26A001189	963	844	945	678	1079	974	-0.11713	9.00857	0.588087	0.451927	0.996956
Prudul26A001190	22589	19170	24522	19705	31193	26915	0.22025	2.69155	1.02288	0.32366	0.935924
Prudul26A001191	466	466	569	258	644	531	-0.200759	4.07439	1.17864	0.290271	0.9322
Prudul26A001192	844	591	733	800	983	865	0.487411	-2.09348	0.340649	0.56584	1
Prudul26A001193	8	19	5	4	14	8	2.00458	-4.58901	1.41548	0.260504	0.91649
Prudul26A001194	0	1	0	0	0	0	0.219245	7.05034	2.95943	0.100484	0.786332
Prudul26A001195	7632	7939	7027	6373	7468	6964	0.630194	-1.93657	2.22533	0.151037	0.854593
Prudul26A001196	28	18	12	8	16	17	-0.697045	-2.15334	0.896855	0.354689	0.938243
Prudul26A001198	8	2	25	16	24	20	0	-4.75427	0	1	1
Prudul26A001201	0	0	0	0	0	0	-0.0280416	6.80988	0.076055	0.785486	1
Prudul26A001202	4852	4824	5111	4174	6518	5699	-0.127294	6.25635	0.709229	0.409446	0.969168
Prudul26A001203	4081	2807	4516	3134	5689	4682	-1.88795	-4.66828	0.986832	0.342986	0.935924
Prudul26A001204	0	0	0	0	1	0	-0.582477	2.57802	10.7955	0.00361879	0.328729
Prudul26A001205	334	268	262	342	476	586	-0.107256	7.34249	0.397229	0.535507	1
Prudul26A001206	9627	5829	10935	7930	10299	12099	0.148868	4.52203	2.65862	0.118305	0.812573
Prudul26A001207	1193	1100	1273	888	1259	1335	0.131452	5.25196	0.613946	0.442291	0.992148
Prudul26A001208	1914	2956	2187	2020	2741	2256	0.361993	6.99102	0.424023	0.523238	1
Prudul26A001209	2565	13603	2241	5060	5407	5625	-0.683014	-1.91311	1.77125	0.197884	0.89302
Prudul26A001210	9	6	13	8	29	13	-0.131681	0.665637	0.208883	0.652464	1
Prudul26A001211	70	51	103	63	110	92	0.100302	2.62849	0.28795	0.59733	1
Prudul26A001212	333	358	403	307	404	389	-1.88795	-4.72514	1.06923	0.32984	0.935924
Prudul26A001213	0	0	0	0	1	0	0	-4.78464	0	1	1
Prudul26A001214	0	0	0	0	0	0	-0.432096	-2.07432	0.471958	0.499809	1
Prudul26A001215	10	7	6	11	10	12	0.253518	-0.386765	0.348195	0.561605	1
Prudul26A001216	65	43	76	45	68	52	-0.0586782	5.43564	0.460032	0.505216	1
Prudul26A001218	2655	2071	2777	2195	3372	2857	0.117974	7.01089	1.41959	0.247124	0.908015
Prudul26A001219	7015	6041	6170	5443	7176	6405	1.64859	-2.15896	2.486	0.130216	0.831284
Prudul26A001220	9	15	1	6	0	2	0.0814254	2.11248	0.0961922	0.759588	1
Prudul26A001221	138	216	186	143	228	189	0	-4.30247	0	1	1
Prudul26A001222	0	0	0	0	0	0	-0.116306	6.77369	0.728287	0.40333	0.965877
Prudul26A001223	4491	4087	5123	3998	6010	6092	0.13381	5.22192	1.63982	0.214692	0.901945
Prudul26A001224	2595	1956	2346	1877	2307	2543	-0.836022	0.10039	2.41298	0.135681	0.837589
Prudul26A001225	2	6	8	9	8	14	0.266596	1.44631	0.771	0.390113	0.959373
Prudul26A001226	236	79	196	150	146	143	-0.125007	3.88271	1.17138	0.291722	0.933287
Prudul26A001227	856	705	869	708	1230	940	0.317967	5.0246	2.34584	0.14095	0.842264
Prudul26A001228	2524	2145	2155	1775	2128	1941	0.245794	3.0212	1.4351	0.244641	0.907123
Prudul26A001229	369	241	248	198	319	265	0.0962024	4.45523	0.320345	0.577562	1
Prudul26A001232	1799	978	1975	1250	1871	1621	-0.155937	4.79218	2.16803	0.156139	0.859617
Prudul26A001234	1001	910	1047	843	1295	1451	-0.299256	4.36561	5.09458	0.0350884	0.606733
Prudul26A001235	960	663	1185	950	1355	1400	-0.431277	-2.32464	0.13378	0.718303	1
Prudul26A001236	0	5	0	0	6	2	1.23835	6.72525	2.48269	0.133021	0.834021
Prudul26A001237	785	6049	458	1287	1114	1049	9.60153	1.10299	18.5963	0.000507948	0.214536
Prudul26A001238	1	240	0	0	0	0	0	-4.75431	0	1	1
Prudul26A001240	0	0	0	0	0	0	0.149702	4.23036	0.592194	0.450375	0.995847
Prudul26A001241	1531	924	1464	834	1799	1217	0.798676	-3.41391	0.328308	0.572908	1
Prudul26A001244	1	6	0	4	0	0	-0.194343	6.15623	1.56524	0.225031	0.901945
Prudul26A001245	3007	2561	3775	2752	4399	4444	0.0819852	8.61124	0.092756	0.763811	1
Prudul26A001249	23032	13870	20989	17109	20096	20690	-0.026781	5.45473	0.0429247	0.837917	1
Prudul26A001250	2280	1472	2358	1579	2703	2450	0.192151	4.11445	0.270448	0.609028	1
Prudul26A001251	1041	2009	721	967	1683	1036	0.111629	4.95721	0.510519	0.482996	1
Prudul26A001252	1239	1680	1237	1333	1439	1358	0.265051	0.602215	0.683483	0.417937	0.976602
Prudul26A001253	67	69	79	52	67	74	0.524571	-1.12884	0.663551	0.424699	0.981874
Prudul26A001254	10	26	8	9	17	8	0.803138	2.27714	7.75512	0.0112838	0.446947
Prudul26A001255	198	375	266	121	235	180	0.997167	-3.71519	0.802993	0.380633	0.953754
Prudul26A001256	7	0	11	4	3	2	0.395398	6.40856	3.99631	0.0590723	0.699147
Prudul26A001257	4124	5918	3820	3478	4111	3827	-0.653	-3.57986	0.368845	0.551041	1
Prudul26A001259	5	0	8	4	5	13	-0.374362	7.28461	2.21526	0.152168	0.85674
Prudul26A001264	8113	6273	6606	8529	10434	10105	-0.34302	2.06068	1.0159	0.325278	0.935924
Prudul26A001265	463	105	512	380	473	583	2.0353	-1.05852	3.31198	0.0839883	0.753729
Prudul26A001266	6	28	49	0	17	6	0.0245446	5.24817	0.0072953	0.932807	1
Prudul26A001267	2484	1435	2494	1837	1942	2908	0.276418	0.231736	0.732377	0.402035	0.964485
Prudul26A001268	65	62	70	40	52	85	-0.273809	3.42857	2.84709	0.106743	0.790505
Prudul26A001270	485	334	510	413	705	621	-1.73339	-4.32571	1.31227	0.270616	0.924297
Prudul26A001271	0	0	2	2	4	2	0.194475	3.59857	1.82586	0.191386	0.889327
Prudul26A001272	687	683	585	520	664	660	0.265498	-0.184761	0.540105	0.470738	1
Prudul26A001273	44	36	29	33	33	30	0.660118	-0.616798	2.22715	0.150879	0.854435
Prudul26A001274	12	23	10	14	10	6	0	-4.78464	0	1	1
Prudul26A001276	0	0	0	0	0	0	0.128702	5.00713	0.577349	0.456029	0.999906
Prudul26A001277	2319	1156	2470	1476	2234	2095	-0.0259852	3.20249	0.0210066	0.886181	1
Prudul26A001278	335	287	246	296	323	323	0.103481	6.83869	1.04016	0.319705	0.935924
Prudul26A001279	6248	6170	6237	4911	7300	6633	-0.00217665	5.79011	0.000153522	0.990234	1
Prudul26A001280	3831	2553	2621	2769	4104	2788	0.589224	2.28354	4.9599	0.03733	0.61688
Prudul26A001282	127	275	137	94	172	135	0.362743	4.34864	0.722658	0.406044	0.967637
Prudul26A001283	879	777	670	545	858	554	0.402907	3.51622	0.833845	0.372632	0.947724
Prudul26A001285	225	946	223	367	460	351	-0.166366	4.44484	0.784708	0.386009	0.957248
Prudul26A001286	2094	993	1863	1680	2185	2009	0.100637	4.93751	0.212621	0.649601	1
Prudul26A001288	2204	1472	2447	1641	2086	2368	0.196381	4.11231	2.78456	0.110424	0.797205
Prudul26A001289	1130	810	1155	722	986	1201	-0.0859715	5.45412	0.406098	0.531031	1
Prudul26A001290	2973	2017	2663	2603	2986	3021	0.0444615	1.24541	0.0175597	0.895874	1
Prudul26A001291	99	134	74	89	84	151	0.15465	5.9414	1.21208	0.283719	0.928512
Prudul26A001292	3456	2484	3085	2480	3489	2702	0.00799502	6.22054	0.00507869	0.94388	1
Prudul26A001293	3422	3169	3738	2743	4313	4107	-1.19334	-3.92657	1.11755	0.304102	0.935924
Prudul26A001294	2	1	2	7	4	1	0.320865	4.45404	3.31998	0.0831094	0.752806
Prudul26A001295	1436	1306	1360	1025	1227	1267	0	-4.78464	0	1	1
Prudul26A001296	0	0	0	0	0	0	0.0105472	1.9432	0.00266571	0.959324	1
Prudul26A001297	245	161	250	196	260	238	-3.22637	-4.56282	3.7879	0.0745679	0.740598
Prudul26A001298	0	0	0	1	0	2	0.222569	-3.62679	0.0195301	0.890788	1
Prudul26A001299	0	8	0	0	2	6	-0.6831	0.915387	4.86913	0.0389322	0.623746
Prudul26A001300	54	71	88	90	132	151	0	-4.78464	0	1	1
Prudul26A001301	0	0	0	0	0	0	0.0990023	3.98365	0.0793542	0.781174	1
Prudul26A001302	880	1509	1651	685	1843	1728	0.0911435	2.63017	0.380113	0.54435	1
Prudul26A001303	299	324	265	254	332	316	0.10627	2.31722	0.0581525	0.811892	1
Prudul26A001304	468	148	243	285	214	323	-0.0970843	6.13657	1.04897	0.317714	0.935924
Prudul26A001305	3657	2974	3819	3158	4385	4494	0	-4.25845	0	1	1
Prudul26A001306	0	0	0	0	0	0	3.66275	-4.50617	2.4873	0.139849	0.840091
Prudul26A001307	4	0	0	0	0	0	0.787278	0.230192	1.44354	0.243334	0.906739
Prudul26A001308	21	103	5	13	41	34	-0.0230783	1.88764	0.0121503	0.913303	1
Prudul26A001309	289	226	243	199	394	248	0	-4.78464	0	1	1
Prudul26A001310	0	0	0	0	0	0	0.0782005	-2.16707	0.0311004	0.861752	1
Prudul26A001311	12	12	8	8	10	15	-0.157799	3.59514	1.47962	0.237696	0.903521
Prudul26A001312	457	465	437	424	659	567	0	-4.72798	0	1	1
Prudul26A001313	0	0	0	0	0	0	0.0719508	7.17209	0.830485	0.372756	0.947724
Prudul26A001314	7723	6779	7521	5844	8615	8221	-0.0534016	4.64224	0.14952	0.702991	1
Prudul26A001315	1371	772	1554	1068	1530	1496	0.114496	-3.45321	0.00799934	0.929604	1
Prudul26A001316	1	2	0	1	2	0	0	-4.78464	0	1	1
Prudul26A001318	0	0	0	0	0	0	0.0492667	7.73269	0.103111	0.751388	1
Prudul26A001319	12724	13195	13311	11350	14936	14641	-0.0929214	8.08766	0.523803	0.477427	1
Prudul26A001320	12799	10628	15465	10762	18179	16069	0	-4.78464	0	1	1
Prudul26A001321	0	0	0	0	0	0	0	-4.7553	0	1	1
Prudul26A001322	0	0	0	0	0	0	0	-4.58505	0	1	1
Prudul26A001323	0	0	0	0	0	0	-0.0852182	-2.53268	0.008755	0.926461	1
Prudul26A001324	4	4	14	2	9	15	0.415392	0.300308	0.923809	0.34771	0.936545
Prudul26A001325	60	115	49	68	38	73	-3.16349	-4.61378	2.22233	0.165612	0.867649
Prudul26A001327	0	0	0	0	3	0	-0.102456	5.61251	1.211	0.283927	0.928512
Prudul26A001328	2097	2067	2226	1810	3014	2662	0	-4.78464	0	1	1
Prudul26A001329	0	0	0	0	0	0	0.190199	1.01706	0.572741	0.457808	1
Prudul26A001331	170	114	160	123	144	146	-0.0484126	4.96926	0.119694	0.732902	1
Prudul26A001332	1180	1501	1496	1184	1700	1830	-0.011296	7.14898	0.00184399	0.966177	1
Prudul26A001333	6621	5043	5096	5570	6334	6048	0	-4.56073	0	1	1
Prudul26A001334	0	0	0	0	0	0	0.336509	-1.67506	0.210778	0.651524	1
Prudul26A001335	7	1	5	2	5	4	-0.0836837	5.67639	0.0298622	0.864736	1
Prudul26A001336	1185	6326	1254	3558	3807	2968	-0.0772358	6.41194	0.7106	0.409002	0.96887
Prudul26A001337	4806	3383	4752	3919	5366	5348	0	-4.78464	0	1	1
Prudul26A001338	0	0	0	0	0	0	-0.719839	4.77345	6.93402	0.01605	0.489199
Prudul26A001339	956	492	1492	1109	2286	1839	-0.355397	2.4063	1.3706	0.255178	0.913758
Prudul26A001342	182	238	129	217	368	185	-0.495224	4.70543	0.770769	0.391652	0.959752
Prudul26A001343	856	3451	1203	3107	2371	2966	0	-4.78464	0	1	1
Prudul26A001344	0	0	0	0	0	0	0.65631	-2.92341	0.188343	0.668846	1
Prudul26A001345	0	3	0	0	0	2	0.379407	6.04515	5.49527	0.0292688	0.581178
Prudul26A001346	3487	3492	3768	2705	3190	2931	2.61706	5.66701	7.12321	0.0159173	0.489199
Prudul26A001348	465	11186	358	874	761	567	0.11933	6.07565	0.868034	0.362376	0.942182
Prudul26A001349	4089	4791	3977	3487	5078	4316	-0.231356	4.88281	2.18202	0.154874	0.859617
Prudul26A001350	1186	849	1261	1046	1383	1731	-0.078836	5.77236	0.522608	0.477923	1
Prudul26A001351	2387	2212	2964	2147	3338	3174	0.0663213	7.03522	0.228209	0.637924	1
Prudul26A001352	6978	6172	7365	4983	8822	7580	-1.60197	-1.95573	0.983827	0.333363	0.935924
Prudul26A001353	0	0	8	0	8	20	0	-4.78464	0	1	1
Prudul26A001354	0	0	0	0	0	0	-0.0390414	-0.130038	0.0121284	0.913381	1
Prudul26A001355	43	49	46	32	69	56	-0.0987031	1.27889	0.17798	0.677519	1
Prudul26A001356	122	88	107	121	120	116	-0.699066	-2.5202	0.571588	0.461786	1
Prudul26A001358	23	0	41	28	49	32	0.106274	5.38973	0.236995	0.6316	1
Prudul26A001359	3846	2101	4340	2532	3989	3719	0.0616563	4.18633	0.403448	0.532361	1
Prudul26A001361	1214	895	1053	877	1219	1160	-0.0217822	3.5026	0.0312522	0.861419	1
Prudul26A001362	695	487	689	553	760	721	-0.0796733	4.44624	0.392856	0.537741	1
Prudul26A001363	1092	1112	1297	979	1601	1452	-0.407367	3.59341	3.80422	0.0649711	0.721806
Prudul26A001365	320	604	451	504	774	735	1.1678	2.89583	2.48694	0.132028	0.832598
Prudul26A001367	86	1247	99	173	367	210	0.267432	2.285	0.321874	0.576878	1
Prudul26A001368	292	413	260	333	228	282	-0.244707	4.89598	1.72066	0.204151	0.896508
Prudul26A001369	1027	849	929	878	1404	1330	-0.109835	-1.95947	0.0198188	0.889571	1
Prudul26A001370	41	13	28	22	43	30	0	-4.78464	0	1	1
Prudul26A001371	0	0	0	0	0	0	-0.449866	3.34277	2.7196	0.114409	0.805328
Prudul26A001372	320	332	361	375	601	531	2.80242	-4.5887	2.79673	0.115978	0.808642
Prudul26A001373	0	1	1	0	0	0	0.0275803	7.26173	0.0431176	0.837559	1
Prudul26A001374	8781	5926	7619	6713	8196	8417	0.584456	0.543668	2.87721	0.105021	0.789573
Prudul26A001376	88	144	73	55	77	93	0.162141	5.84615	3.23294	0.0869597	0.763543
Prudul26A001377	3530	2375	3442	2497	3210	3201	1.82595	-1.37654	7.24391	0.0138699	0.477222
Prudul26A001378	10	28	6	1	6	7	0.0915339	6.8851	0.252055	0.620998	1
Prudul26A001380	5492	4427	4691	4209	5307	5173	0.073404	6.96554	1.04579	0.318431	0.935924
Prudul26A001381	6626	5716	6467	5208	7180	6871	-0.678286	7.77994	3.73676	0.0681974	0.730718
Prudul26A001382	7282	11634	5932	13094	11030	18990	-0.0393717	0.775917	0.013597	0.90831	1
Prudul26A001383	97	74	90	91	78	114	0.161062	5.60385	1.48296	0.237184	0.903521
Prudul26A001384	4201	3058	4343	3269	3766	3981	0.190762	3.95897	2.88402	0.104636	0.789573
Prudul26A001385	1081	846	1133	765	1148	973	-0.0448974	2.30536	0.0242174	0.87786	1
Prudul26A001386	139	82	140	127	132	132	2.82296	-4.51489	2.03619	0.182812	0.882538
Prudul26A001387	0	2	0	0	0	0	0.132013	5.67004	0.377766	0.545626	1
Prudul26A001388	2430	3770	2429	2463	3254	2878	0	-4.78464	0	1	1
Prudul26A001389	0	0	0	0	0	0	0.0917604	5.97592	1.18588	0.288837	0.9322
Prudul26A001390	4209	3381	4243	3146	4789	4042	0	-4.75411	0	1	1
Prudul26A001391	0	0	0	0	0	0	-2.66659	-4.61437	1.7767	0.206455	0.897181
Prudul26A001392	0	0	0	0	2	0	0.68205	1.59947	3.20233	0.088363	0.767214
Prudul26A001393	101	333	126	127	155	102	0	-4.78464	0	1	1
Prudul26A001395	0	0	0	0	0	0	1.163	2.39317	8.56824	0.00822943	0.408871
Prudul26A001396	136	475	118	123	131	105	0.258879	1.69527	1.51068	0.232998	0.903521
Prudul26A001398	166	194	124	112	159	172	0.182742	4.27721	1.89479	0.183556	0.882816
Prudul26A001401	1040	1050	993	757	1167	1032	-0.0960578	5.93227	0.969751	0.336257	0.935924
Prudul26A001402	2577	2126	2911	2146	3506	3171	0	-4.78464	0	1	1
Prudul26A001403	0	0	0	0	0	0	-0.182678	5.2102	3.11784	0.0923749	0.771979
Prudul26A001404	2011	1206	2005	1695	2322	2310	0	-4.78464	0	1	1
Prudul26A001405	0	0	0	0	0	0	0.157157	5.80958	0.671021	0.422145	0.979956
Prudul26A001406	2178	2553	1877	1689	2593	2199	-0.118925	8.77227	0.346787	0.56239	1
Prudul26A001409	19021	12508	21009	15907	27179	18246	0.0466584	3.73121	0.0700654	0.793893	1
Prudul26A001410	1214	737	1259	943	1222	1135	0	-4.7545	0	1	1
Prudul26A001412	0	0	0	0	0	0	-0.303518	1.55177	0.413611	0.527321	1
Prudul26A001413	258	172	298	223	562	196	-2.71969	-4.58786	2.18468	0.16426	0.866891
Prudul26A001414	0	0	0	1	1	0	0.107092	1.38718	0.199778	0.659601	1
Prudul26A001415	188	108	202	153	172	161	-0.00286192	1.41298	0.000101611	0.992055	1
Prudul26A001416	46	27	75	32	69	60	-0.187777	3.38934	1.64565	0.213909	0.901945
Prudul26A001417	478	315	540	419	605	604	0.0563573	5.22014	0.243984	0.62661	1
Prudul26A001418	2649	1844	2491	2042	2385	2725	2.81819	-3.53569	4.20719	0.0532912	0.67445
Prudul26A001419	5	8	2	1	1	0	-1.89772	-4.58776	0.849287	0.374283	0.949273
Prudul26A001421	0	0	0	0	0	1	-0.252645	0.841525	0.276888	0.604412	1
Prudul26A001422	165	58	69	161	74	113	-3.54363	-4.33851	2.85061	0.112811	0.801518
Prudul26A001423	0	0	0	0	2	2	0	-4.78464	0	1	1
Prudul26A001425	0	0	0	0	0	0	0.0488712	4.98406	0.0860149	0.772263	1
Prudul26A001426	2381	1183	2256	1663	2331	1976	-1.80494	-4.11532	2.31441	0.147181	0.851308
Prudul26A001428	1	1	1	4	2	6	0.0676538	6.70481	0.184866	0.671723	1
Prudul26A001429	6927	3916	7714	4839	7431	6675	0	-4.78464	0	1	1
Prudul26A001430	0	0	0	0	0	0	0	-4.78464	0	1	1
Prudul26A001431	0	0	0	0	0	0	-3.70413	-4.46817	2.19214	0.168254	0.869865
Prudul26A001434	0	0	0	4	0	0	-0.203055	5.36004	1.7926	0.195311	0.891762
Prudul26A001435	1858	1404	2296	1572	2645	2726	0.482411	-0.0247581	1.68507	0.20871	0.899376
Prudul26A001436	75	74	30	41	57	41	0	-4.6974	0	1	1
Prudul26A001437	0	0	0	0	0	0	0.125866	7.2189	0.818825	0.376067	0.950412
Prudul26A001440	7010	6742	7640	5313	8912	7114	-0.00543456	5.15286	0.00427667	0.948494	1
Prudul26A001441	1703	1500	1776	1346	2103	1974	0.913657	-2.27615	1.59206	0.221242	0.901945
Prudul26A001442	4	12	21	2	12	8	0.611673	2.69625	0.9866	0.33324	0.935924
Prudul26A001443	151	543	78	131	144	301	0.323639	3.28368	2.31081	0.143796	0.84724
Prudul26A001445	876	866	886	641	816	803	0.0098563	6.85054	0.00887355	0.925868	1
Prudul26A001446	6097	5198	5643	5049	6599	6427	0.125901	-3.25013	0.0196634	0.889854	1
Prudul26A001447	1	4	2	2	3	2	-0.156472	3.15772	1.26459	0.273817	0.92616
Prudul26A001448	436	421	498	400	656	588	0.125619	5.59456	0.682757	0.418181	0.976836
Prudul26A001449	2493	2218	2164	2166	2390	2137	0.170675	1.74161	0.673695	0.421237	0.979051
Prudul26A001450	161	163	170	124	226	128	-0.03759	3.02832	0.100033	0.754998	1
Prudul26A001451	450	375	465	380	514	531	1.01132	-2.7583	0.386095	0.541228	1
Prudul26A001452	0	4	0	1	1	0	1.2559	-3.69963	0.564695	0.461859	1
Prudul26A001453	3	4	0	1	2	0	0.0998113	-0.113352	0.0482421	0.82833	1
Prudul26A001454	33	11	25	19	22	27	-0.246929	1.80707	0.933898	0.345149	0.936545
Prudul26A001456	116	108	119	113	164	164	-0.13362	2.1668	0.348791	0.561272	1
Prudul26A001457	163	228	174	201	257	213	2.00471	-4.64064	1.1242	0.309171	0.935924
Prudul26A001459	0	1	0	0	0	0	-0.166967	0.910584	0.400541	0.533828	1
Prudul26A001460	83	82	70	61	135	96	0	-4.53771	0	1	1
Prudul26A001463	0	0	0	0	0	0	-0.0203417	4.94378	0.0334521	0.856679	1
Prudul26A001464	1301	1185	1209	1067	1678	1318	0.384884	5.28747	1.29491	0.269365	0.923245
Prudul26A001465	3286	2724	3695	1447	4147	2677	-0.0965442	5.44273	1.20345	0.28539	0.929043
Prudul26A001466	2315	1691	2422	1884	2769	2748	-0.285379	1.44118	0.872825	0.361081	0.941989
Prudul26A001467	170	243	262	214	312	375	0.669121	3.94827	5.75244	0.0262487	0.561891
Prudul26A001468	566	933	643	348	713	439	0.602882	-1.74161	0.567576	0.459815	1
Prudul26A001469	36	17	36	27	12	20	-0.087028	-0.21296	0.0204887	0.887582	1
Prudul26A001470	65	57	56	42	75	91	0.0822564	5.76087	1.59518	0.220807	0.901945
Prudul26A001471	2811	2545	2754	2269	3078	2906	-0.250385	4.6546	0.853172	0.366807	0.945315
Prudul26A001472	2167	666	1855	1822	1803	2159	-0.0138058	4.87655	0.0147349	0.90457	1
Prudul26A001473	1604	1248	1593	1256	1932	1654	0.274115	-0.763237	0.40239	0.532894	1
Prudul26A001475	30	41	39	27	44	28	-0.964695	1.28137	3.69559	0.0686054	0.731086
Prudul26A001477	45	20	67	39	178	70	0.0912186	5.1802	1.0183	0.324721	0.935924
Prudul26A001478	1953	1750	1979	1502	2206	2062	0.0683064	6.58971	0.104043	0.750312	1
Prudul26A001479	4082	3868	3186	3666	3907	3735	-1.88795	-4.72509	1.06974	0.329732	0.935924
Prudul26A001480	0	0	0	0	1	0	-2.68356	-4.53533	1.36358	0.264815	0.920757
Prudul26A001482	0	0	0	0	0	2	-0.526108	5.07264	5.3842	0.0308531	0.590094
Prudul26A001486	1182	1469	1275	1962	1818	2249	-0.291491	5.09722	6.43813	0.0194038	0.518252
Prudul26A001487	1490	1566	1709	1742	2183	2360	-2.74957	-1.9817	3.42904	0.105211	0.789573
Prudul26A001488	0	0	0	2	0	0	-0.0550587	6.16463	0.356345	0.557098	1
Prudul26A001489	3281	2796	3468	2726	4319	3692	0.134737	2.75154	0.479457	0.496461	1
Prudul26A001490	431	295	388	284	455	354	-0.578773	-0.308639	2.34586	0.140949	0.842264
Prudul26A001491	16	8	18	15	29	24	0	-4.78464	0	1	1
Prudul26A001493	0	0	0	0	0	0	-1.96195	-4.21434	3.594	0.0814571	0.752098
Prudul26A001495	2	0	2	7	4	6	0.118115	7.24255	0.347578	0.561948	1
Prudul26A001496	5844	5804	5035	4825	6668	5081	1.21766	-1.04006	2.71419	0.114749	0.806251
Prudul26A001498	21	66	4	13	23	8	-0.166116	4.55928	1.73355	0.202532	0.895107
Prudul26A001500	1107	918	1118	963	1690	1174	-0.277465	2.94037	0.29851	0.591192	1
Prudul26A001501	617	30	604	438	623	511	-0.610412	-3.66794	0.29366	0.595154	1
Prudul26A001502	7	2	8	17	2	6	0	-4.78464	0	1	1
Prudul26A001503	0	0	0	0	0	0	-0.198192	6.53804	3.11785	0.092374	0.771979
Prudul26A001505	3945	3565	4456	4013	5163	5583	0.288103	-0.205324	0.0339105	0.855931	1
Prudul26A001506	5	69	12	19	59	4	0.198242	3.47671	0.89165	0.35606	0.938628
Prudul26A001507	807	699	819	467	1010	754	0	-4.78464	0	1	1
Prudul26A001508	0	0	0	0	0	0	0.20779	-0.150267	0.116767	0.736056	1
Prudul26A001512	50	27	81	44	38	61	0.00108249	6.31409	0.000103633	0.991976	1
Prudul26A001513	3979	4291	4061	3429	5256	4742	0.113973	5.10069	0.3154	0.580492	1
Prudul26A001514	1781	2688	1684	1764	2205	2234	-0.0157206	2.48333	0.00580198	0.940024	1
Prudul26A001517	372	218	338	311	351	326	-0.659577	1.79686	3.5433	0.0741021	0.740598
Prudul26A001518	219	151	83	164	341	285	0.113776	5.79174	1.388	0.252279	0.910241
Prudul26A001519	3001	2145	2940	2131	3011	2880	2.00225	-3.93657	2.18159	0.164535	0.866891
Prudul26A001520	2	6	0	0	2	0	-0.156932	5.97482	0.479557	0.496527	1
Prudul26A001523	2945	2319	2568	2446	3825	3172	-0.089359	5.7163	0.694292	0.41434	0.973607
Prudul26A001524	2324	1750	2590	1836	2971	2868	0.243092	3.92812	1.26661	0.273446	0.92616
Prudul26A001525	571	852	559	583	587	632	0.345937	2.76298	2.39946	0.136723	0.837589
Prudul26A001526	373	273	346	216	357	270	0.0593438	8.21492	0.393434	0.537445	1
Prudul26A001527	16987	13447	17860	13406	18341	18026	0.0773809	-0.203661	0.0553352	0.816368	1
Prudul26A001528	56	51	69	44	72	65	0.0133023	5.31181	0.00921962	0.924441	1
Prudul26A001529	2941	1679	2665	2239	2603	2794	0.00498907	-2.99398	4.7142e-05	0.994588	1
Prudul26A001530	5	8	10	2	11	13	-0.769515	-4.66714	0.183876	0.676778	1
Prudul26A001531	0	1	0	2	0	0	5.95263	1.94044	11.8751	0.00289525	0.313196
Prudul26A001534	1	177	1	1	1	1	0.473717	5.36283	2.78783	0.110993	0.798749
Prudul26A001536	1631	3728	1720	1542	2200	1914	0.312284	4.26245	1.95922	0.176592	0.874257
Prudul26A001537	836	1128	683	659	946	723	0	-4.69499	0	1	1
Prudul26A001538	0	0	0	0	0	0	0.183492	6.36173	1.39518	0.251095	0.909948
Prudul26A001540	4542	3471	3940	2799	4785	3846	-0.607413	1.08799	8.85547	0.00735255	0.395313
Prudul26A001541	107	72	117	127	190	167	0	-4.75411	0	1	1
Prudul26A001542	0	0	0	0	0	0	0	-4.78464	0	1	1
Prudul26A001543	0	0	0	0	0	0	0.0484975	3.27049	0.141863	0.710318	1
Prudul26A001544	477	416	500	366	550	543	-0.713832	0.801833	3.54661	0.0739772	0.740598
Prudul26A001545	15	8	15	22	26	18	-0.500603	1.46433	5.93339	0.0241169	0.549772
Prudul26A001547	137	103	138	190	208	165	0.313014	3.88843	1.15279	0.295729	0.933878
Prudul26A001548	597	1453	653	646	964	812	0.150951	6.32551	0.409806	0.529314	1
Prudul26A001549	3586	3935	3939	2879	3995	4345	1.97997	-4.66795	1.26067	0.282729	0.928512
Prudul26A001550	1	0	0	0	0	0	-0.303514	0.453987	0.607473	0.444672	0.993457
Prudul26A001552	29	14	19	25	27	29	-0.485572	-1.37763	0.988992	0.331617	0.935924
Prudul26A001553	19	17	17	29	24	25	-0.0223641	3.93986	0.0142445	0.906163	1
Prudul26A001554	814	477	884	520	943	931	-0.428225	5.46575	0.89783	0.355755	0.938602
Prudul26A001556	1918	1807	1262	2302	3294	1607	0.756201	-0.0521307	2.68352	0.116695	0.809379
Prudul26A001557	13	56	23	20	30	10	8.88577	-2.43157	11.7745	0.00352577	0.328729
Prudul26A001558	0	8	156	0	0	0	-0.145409	7.01593	0.371613	0.548928	1
Prudul26A001560	5557	9088	5565	7491	8712	8053	-0.249369	-3.47733	0.0436192	0.836631	1
Prudul26A001561	3	7	4	2	8	9	0.071981	5.16667	0.484106	0.494405	1
Prudul26A001562	1878	1712	1814	1504	2172	1876	3.32626	-3.15326	4.94881	0.038815	0.623746
Prudul26A001563	0	2	1	0	0	0	0.143768	5.82283	0.897574	0.354501	0.938231
Prudul26A001564	3750	3062	3225	3045	3405	3197	0.149019	4.99968	1.70067	0.206697	0.897181
Prudul26A001565	2154	1659	2039	1526	1951	2188	0	-4.78464	0	1	1
Prudul26A001566	0	0	0	0	0	0	0.778703	-0.348611	1.57071	0.224252	0.901945
Prudul26A001567	6	73	13	15	16	30	0.0119214	5.13161	0.00363382	0.952517	1
Prudul26A001568	2850	1350	2279	2042	2547	2181	-0.177573	4.07476	0.392301	0.538179	1
Prudul26A001569	1014	677	1547	864	2032	1091	0.694231	5.65932	5.65129	0.0279209	0.574652
Prudul26A001570	1417	3330	1956	1146	1879	1592	-0.158195	6.31259	0.499018	0.487995	1
Prudul26A001573	4836	2867	5307	3876	5078	6581	-0.136964	6.15761	0.769937	0.390434	0.959377
Prudul26A001574	3851	2544	4145	2912	4376	5226	-0.364227	1.54134	2.0628	0.166063	0.868516
Prudul26A001575	98	94	119	130	153	144	0	-4.78464	0	1	1
Prudul26A001576	0	0	0	0	0	0	0.521363	4.61521	1.67055	0.211955	0.900121
Prudul26A001577	1113	2791	1078	1213	1516	1088	0.0218887	0.186772	0.00451801	0.947063	1
Prudul26A001579	101	55	65	70	71	89	-0.0482628	4.61244	0.0695858	0.794582	1
Prudul26A001580	1334	1054	1224	1080	1640	1306	0.875511	-4.58594	0.213575	0.651958	1
Prudul26A001581	0	2	0	1	0	0	0.156249	7.64752	1.47335	0.238658	0.903521
Prudul26A001582	8665	8354	7887	6860	9099	8119	-0.016156	9.68398	0.0172595	0.896763	1
Prudul26A001583	38391	31539	42989	30772	48458	44324	0.118202	2.25921	0.315469	0.580451	1
Prudul26A001584	248	238	183	173	256	242	0	-4.78464	0	1	1
Prudul26A001585	0	0	0	0	0	0	0.0507624	10.6803	0.100141	0.75487	1
Prudul26A001586	72813	55480	64602	57623	68910	72212	0.069587	2.14557	0.00450012	0.947262	1
Prudul26A001587	50	942	30	521	80	449	0	-4.43841	0	1	1
Prudul26A001590	0	0	0	0	0	0	-0.022973	5.34906	0.0446853	0.834677	1
Prudul26A001592	2472	1455	2347	1817	2534	2458	-0.279004	1.84323	1.09131	0.30838	0.935924
Prudul26A001593	197	162	174	165	279	261	-0.662092	-2.36826	0.403549	0.536773	1
Prudul26A001594	27	0	47	36	46	39	1.22225	0.78697	6.12509	0.02219	0.533823
Prudul26A001595	26	27	16	3	14	16	0.00221112	4.08003	0.000636151	0.980122	1
Prudul26A001596	861	804	834	720	1019	959	0	-4.7555	0	1	1
Prudul26A001597	0	0	0	0	0	0	0.253933	2.69688	0.351044	0.560249	1
Prudul26A001598	383	196	244	248	255	218	0	-4.78464	0	1	1
Prudul26A001600	0	0	0	0	0	0	-0.199731	4.72919	0.549584	0.467215	1
Prudul26A001601	1645	997	2021	1344	1949	2465	0.369684	7.12966	5.90182	0.0244519	0.551906
Prudul26A001602	9033	7354	8880	5840	8335	6831	0.0121654	-1.86358	0.000556464	0.981409	1
Prudul26A001603	11	17	17	12	24	13	0	-4.78464	0	1	1
Prudul26A001604	0	0	0	0	0	0	-0.0726326	6.82494	0.363848	0.553012	1
Prudul26A001605	6434	4226	7072	5331	7259	7336	1.05074	-2.85436	0.66488	0.424243	0.981793
Prudul26A001606	0	5	1	1	0	2	0.0694347	7.68658	0.228523	0.637694	1
Prudul26A001607	12385	9540	11802	10397	11330	12381	0	-4.64024	0	1	1
Prudul26A001608	0	0	0	0	0	0	0.525116	0.197372	1.21611	0.282941	0.928512
Prudul26A001610	150	39	112	42	73	110	0.0352537	5.72932	0.0419272	0.839784	1
Prudul26A001615	2961	2220	3138	2235	3216	3290	0.0285145	6.40861	0.00630573	0.937549	1
Prudul26A001616	1393	4159	1870	2693	2670	2568	0.033389	5.49367	0.0176179	0.895747	1
Prudul26A001617	1904	3124	1719	1990	2666	2586	0	-4.78464	0	1	1
Prudul26A001619	0	0	0	0	0	0	0.217736	5.95153	0.760804	0.393561	0.960473
Prudul26A001620	4859	3326	4337	3482	3709	4203	2.991	5.18884	3.4257	0.0811542	0.752098
Prudul26A001621	33	9731	34	691	110	538	-0.160736	4.50441	0.548784	0.467241	1
Prudul26A001622	1111	1128	891	943	1901	1003	-1.89762	-4.7549	1.04233	0.344096	0.935924
Prudul26A001624	0	0	0	0	0	1	-0.267785	4.66249	1.21294	0.283699	0.928512
Prudul26A001625	644	1217	690	957	1239	1174	0.18658	4.1562	3.06755	0.0948632	0.776841
Prudul26A001626	1101	981	1227	898	1053	1157	0.196399	2.71151	0.779376	0.387598	0.957248
Prudul26A001628	659	453	614	335	766	553	-0.0326937	6.3189	0.101162	0.753667	1
Prudul26A001629	4180	3378	4496	3186	5239	4962	0.442558	4.82815	10.8531	0.00354632	0.328729
Prudul26A001630	1785	1743	1764	982	1722	1563	0.0475819	3.94802	0.0313956	0.861121	1
Prudul26A001632	910	733	950	677	915	1116	-0.166513	5.30881	2.01715	0.170606	0.870432
Prudul26A001634	1557	1245	1773	1357	2271	1935	0.0786422	3.79281	0.161484	0.691965	1
Prudul26A001635	659	508	758	440	771	773	-0.294979	1.36856	0.781739	0.386892	0.957248
Prudul26A001636	39	22	33	35	46	42	0.24674	6.13322	4.77412	0.0406934	0.635386
Prudul26A001637	3437	3798	3296	2691	3614	3303	0.0832319	2.77464	0.0519022	0.822071	1
Prudul26A001638	547	182	280	319	280	391	-0.146407	6.04507	1.00723	0.327303	0.935924
Prudul26A001639	2660	2187	3474	2338	3784	3862	1.87547	-2.8983	3.30951	0.083562	0.753729
Prudul26A001641	6	10	4	0	6	0	0.0333063	10.2188	0.0659027	0.799965	1
Prudul26A001644	54912	35476	55032	44144	51599	54862	0.0995573	6.13843	0.975503	0.33486	0.935924
Prudul26A001646	3414	2799	3201	2551	3350	3550	-0.1476	4.48788	2.27548	0.146738	0.850613
Prudul26A001647	1140	901	1095	965	1438	1348	-0.32712	-0.802506	0.853429	0.366363	0.945315
Prudul26A001650	18	17	20	26	29	18	0.0660474	4.34645	0.205204	0.655325	1
Prudul26A001652	993	1240	1136	867	1357	1301	0.142323	5.18709	1.4791	0.237775	0.903521
Prudul26A001653	1847	1579	1839	1417	1875	1834	1.98196	-2.34753	1.62284	0.226443	0.901945
Prudul26A001654	1	0	0	0	0	0	0.123166	0.482986	0.0481163	0.82855	1
Prudul26A001655	70	76	131	66	112	98	0	-4.7556	0	1	1
Prudul26A001656	0	0	0	0	0	0	0.483151	4.96416	2.25423	0.149619	0.853821
Prudul26A001657	3418	2842	4404	2324	4416	1470	-0.144708	1.16789	0.0567475	0.814163	1
Prudul26A001660	75	244	39	130	191	124	0.0680386	4.89155	0.0881218	0.769598	1
Prudul26A001661	1557	2819	1881	1758	2620	2193	0	-4.78464	0	1	1
Prudul26A001663	0	0	0	0	0	0	0	-4.37606	0	1	1
Prudul26A001664	0	0	0	0	0	0	-0.77535	-0.640198	1.29516	0.268264	0.922793
Prudul26A001667	38	7	19	41	20	51	-0.185441	7.07352	1.193	0.287433	0.93185
Prudul26A001668	4825	4761	5945	4485	7484	7306	-0.216806	6.79697	2.14573	0.15818	0.86068
Prudul26A001669	4827	3634	5331	4136	5972	7215	0.111386	4.96483	0.273346	0.606718	1
Prudul26A001670	1222	1825	1460	1007	1857	1772	0	-4.78464	0	1	1
Prudul26A001671	0	0	0	0	0	0	0	-4.61797	0	1	1
Prudul26A001673	0	0	0	0	0	0	0.615095	-3.97627	0.210874	0.652921	1
Prudul26A001674	1	10	0	2	2	4	0.895533	0.774536	2.86259	0.105853	0.789573
Prudul26A001675	53	303	43	73	83	86	0.121008	6.35704	0.386285	0.541129	1
Prudul26A001676	6567	3222	5811	4312	4702	6128	0.138173	4.06587	0.636392	0.434191	0.988157
Prudul26A001678	788	747	734	617	809	797	-0.152506	1.23312	0.354923	0.557879	1
Prudul26A001679	82	117	83	94	128	120	3.6307	-0.84887	13.7792	0.00133819	0.247669
Prudul26A001680	4	74	3	4	2	1	-0.0414666	4.09208	0.0179911	0.89466	1
Prudul26A001681	519	448	423	402	586	562	-0.81728	-1.42237	3.77334	0.0659813	0.724524
Prudul26A001682	26	8	16	22	43	30	0.118971	6.64693	0.588248	0.451866	0.996956
Prudul26A001685	7005	3636	6783	4782	5801	6400	-0.136098	6.2024	1.02231	0.323793	0.935924
Prudul26A001687	3418	2975	3755	3056	4356	4643	0.645168	1.39294	1.59825	0.22039	0.901945
Prudul26A001688	19	95	42	32	24	54	3.73253	-4.22824	3.48627	0.090187	0.767879
Prudul26A001689	0	4	0	0	0	0	0.155632	5.41734	1.86435	0.186964	0.885508
Prudul26A001690	1997	2467	2137	1615	2678	2206	-0.370202	0.549357	1.5623	0.225451	0.901945
Prudul26A001691	48	47	56	52	77	83	-0.423655	7.19703	0.585763	0.454042	0.998633
Prudul26A001692	13079	2908	7812	12079	7988	12255	-0.772219	1.4599	5.78908	0.0256916	0.558239
Prudul26A001693	217	93	185	243	455	205	0.00835974	-1.69206	0.000141248	0.990633	1
Prudul26A001694	3	28	15	21	17	11	0.255788	2.01326	1.24627	0.277219	0.926801
Prudul26A001695	183	165	218	120	202	194	0	-4.72696	0	1	1
Prudul26A001697	0	0	0	0	0	0	0.19998	0.459708	0.457191	0.506519	1
Prudul26A001698	71	63	63	46	86	55	0.192284	-2.86987	0.0809445	0.780061	1
Prudul26A001699	4	15	9	8	14	5	-0.812671	0.145853	3.07331	0.0945745	0.776841
Prudul26A001700	62	63	49	42	113	191	0.0696207	6.10545	0.833092	0.372021	0.947566
Prudul26A001701	4034	3306	3872	3064	4310	4138	0.227336	6.59467	0.465427	0.503365	1
Prudul26A001702	3714	8781	3967	5103	5272	4930	0	-4.7553	0	1	1
Prudul26A001703	0	0	0	0	0	0	0	-4.78464	0	1	1
Prudul26A001704	0	0	0	0	0	0	0.343357	0.161137	0.767106	0.391291	0.959663
Prudul26A001708	45	95	46	44	87	32	-0.0208647	4.71149	0.0320596	0.85966	1
Prudul26A001710	1251	1063	1447	1014	1597	1523	0.935412	6.84601	10.513	0.00418134	0.33906
Prudul26A001711	5405	11292	6446	3692	4437	5182	-0.108219	7.19251	0.994193	0.330379	0.935924
Prudul26A001712	6110	5170	6766	5020	8351	7774	1.08798	-3.39919	0.902823	0.353127	0.937098
Prudul26A001713	4	2	2	0	4	0	0	-4.66712	0	1	1
Prudul26A001714	0	0	0	0	0	0	0	-4.78464	0	1	1
Prudul26A001718	0	0	0	0	0	0	0.0286057	6.78012	0.0580574	0.811994	1
Prudul26A001719	6317	4200	6294	4505	6987	6241	0.321535	5.95378	4.29393	0.0511031	0.662845
Prudul26A001720	2503	3443	2341	2164	2704	2317	0	-4.78464	0	1	1
Prudul26A001721	0	0	0	0	0	0	1.97997	-4.72615	1.25254	0.293909	0.933301
Prudul26A001722	1	0	0	0	0	0	-0.301688	3.06587	4.30213	0.0509018	0.662373
Prudul26A001723	508	366	482	470	806	528	0	-4.78464	0	1	1
Prudul26A001724	0	0	0	0	0	0	-0.11768	1.41469	0.215849	0.647132	1
Prudul26A001725	137	142	139	110	228	162	-0.108373	5.71667	1.02447	0.323294	0.935924
Prudul26A001726	2778	2288	3234	2477	3569	3598	0.0419238	5.50379	0.195756	0.662815	1
Prudul26A001727	2092	2006	2282	1689	2586	2455	0.0722162	7.55249	1.00314	0.328263	0.935924
Prudul26A001728	9898	8321	9692	7914	10481	10116	0.402541	4.48681	0.62503	0.43938	0.990876
Prudul26A001729	725	2940	782	1062	1361	1360	-0.330417	2.43139	3.80874	0.0648248	0.72145
Prudul26A001730	297	199	289	279	442	340	-1.8981	-4.30919	0.848982	0.368739	0.945901
Prudul26A001731	0	0	0	0	0	1	-0.181824	6.67028	1.74537	0.20106	0.893341
Prudul26A001732	4578	3436	5024	4067	5765	6082	-0.584219	7.21482	9.42839	0.0059293	0.382701
Prudul26A001733	3155	4380	3773	4007	8650	6224	-0.0634165	3.8217	0.263254	0.613395	1
Prudul26A001734	683	497	807	566	917	754	0	0.0881357	0	1	1
Prudul26A001735	0	0	0	0	0	0	-1.27035	-1.51199	3.9125	0.0615668	0.71033
Prudul26A001736	11	2	8	10	37	9	0.264842	3.53289	0.926859	0.346933	0.936545
Prudul26A001737	684	566	976	516	563	903	-0.0514914	5.2881	0.130659	0.721459	1
Prudul26A001738	1673	1917	1645	1402	2503	2065	-0.0115182	4.69692	0.00676291	0.935258	1
Prudul26A001739	1580	952	1798	1180	1882	1621	0.203894	1.82916	0.654553	0.427808	0.985043
Prudul26A001741	209	149	139	142	142	174	-0.197925	5.9466	2.98847	0.0989369	0.785339
Prudul26A001742	2427	2403	2825	2497	3663	3342	0	-4.78464	0	1	1
Prudul26A001743	0	0	0	0	0	0	0.154032	4.78721	0.592075	0.45042	0.995847
Prudul26A001744	1170	1121	1698	976	1635	1272	2.82349	-4.66846	1.69099	0.227859	0.901945
Prudul26A001745	0	2	0	0	0	0	-0.300468	0.890993	0.283026	0.600514	1
Prudul26A001747	390	65	328	354	298	327	0.181836	4.9986	1.30261	0.266933	0.921724
Prudul26A001748	1166	1566	1258	970	1579	1314	0.212027	-1.68962	0.149363	0.703139	1
Prudul26A001749	13	7	4	7	7	8	0	-4.78464	0	1	1
Prudul26A001750	0	0	0	0	0	0	0.155704	3.1617	0.418726	0.524775	1
Prudul26A001751	668	517	532	375	703	609	0	-4.78464	0	1	1
Prudul26A001752	0	0	0	0	0	0	0.0567341	-4.614	0.00121727	0.972722	1
Prudul26A001753	0	1	0	1	0	0	-0.0551347	5.93514	0.207015	0.653913	1
Prudul26A001754	3626	2369	3849	2918	3998	4019	0	-4.14142	0	1	1
Prudul26A001755	0	0	0	0	0	0	0.358737	3.533	0.762869	0.393263	0.960459
Prudul26A001756	692	1274	282	577	694	665	0.534237	1.92569	6.02424	0.0231813	0.542546
Prudul26A001757	91	76	93	59	67	65	0	-4.78464	0	1	1
Prudul26A001758	0	0	0	0	0	0	0	-4.78464	0	1	1
Prudul26A001759	0	0	0	0	0	0	0.365951	3.08429	0.660608	0.426262	0.983867
Prudul26A001760	157	421	243	167	416	136	0	-4.78464	0	1	1
Prudul26A001761	0	0	0	0	0	0	1.10762	-2.25576	0.937686	0.351325	0.936545
Prudul26A001762	0	23	1	1	5	7	-0.441289	1.1514	3.41577	0.0790988	0.747896
Prudul26A001763	113	84	101	128	148	155	-1.15112	-2.20518	1.37643	0.254202	0.912119
Prudul26A001764	0	2	4	8	2	4	0.190039	7.07776	1.53516	0.229381	0.903189
Prudul26A001765	6021	7986	6171	5140	7921	6292	0.211946	3.54947	3.07288	0.0945958	0.776841
Prudul26A001767	968	722	871	707	836	809	-0.148316	-1.347	0.0369619	0.84944	1
Prudul26A001768	2	32	21	12	39	19	0.256168	3.75343	0.838181	0.370673	0.947045
Prudul26A001769	619	486	505	413	599	436	0.0726586	7.66572	0.633093	0.435367	0.988503
Prudul26A001770	9876	8914	9035	7806	10814	9928	1.83429	-2.43148	1.30596	0.271753	0.92616
Prudul26A001771	2	9	0	3	0	0	0.100792	3.06482	0.181667	0.6744	1
Prudul26A001772	583	398	432	379	587	453	-0.0113723	3.76434	0.00443417	0.947555	1
Prudul26A001773	704	667	702	665	820	753	-0.58001	-0.18164	2.91825	0.102727	0.789573
Prudul26A001775	53	41	48	82	77	63	0.27894	6.76101	1.59815	0.220456	0.901945
Prudul26A001777	5701	7525	5011	4970	5317	5931	0.285271	5.64512	1.41948	0.247455	0.908153
Prudul26A001778	3309	2984	3982	1758	3940	3624	0	-4.78464	0	1	1
Prudul26A001779	0	0	0	0	0	0	-0.0474963	5.44502	0.0979095	0.757523	1
Prudul26A001780	1397	1937	1379	1323	2326	1727	0.296355	6.70239	6.21624	0.021335	0.530926
Prudul26A001781	5078	5291	4967	3689	4965	4861	-0.0410916	3.44394	0.0502228	0.824901	1
Prudul26A001782	805	476	850	579	1095	691	0	-4.7553	0	1	1
Prudul26A001783	0	0	0	0	0	0	0.623714	-3.63854	0.199617	0.659728	1
Prudul26A001784	1	1	1	0	0	2	0.127006	0.206991	0.214238	0.648356	1
Prudul26A001785	72	48	65	38	74	73	0.0238903	7.08285	0.0161729	0.900047	1
Prudul26A001786	5912	6860	4885	5745	7527	5466	-0.109476	3.43363	0.791321	0.384052	0.955237
Prudul26A001787	485	397	534	355	673	644	0	-4.78464	0	1	1
Prudul26A001789	0	0	0	0	0	0	0.224434	5.44688	1.60406	0.219572	0.901945
Prudul26A001790	2998	2366	3784	1839	3407	3294	0	-4.78464	0	1	1
Prudul26A001791	0	0	0	0	0	0	-0.30133	-0.794642	0.567391	0.459887	1
Prudul26A001793	13	9	21	14	21	22	1.98001	-4.61781	1.09396	0.319209	0.935924
Prudul26A001794	1	0	0	0	0	0	-0.238866	5.30941	2.037	0.168612	0.870432
Prudul26A001795	1013	975	1336	832	1870	1633	0	-4.78464	0	1	1
Prudul26A001796	0	0	0	0	0	0	-0.601685	-0.691831	1.43687	0.24436	0.907123
Prudul26A001797	45	23	19	31	80	34	0	-4.75406	0	1	1
Prudul26A001798	0	0	0	0	0	0	-1.44878	4.3095	11.9114	0.00272201	0.309397
Prudul26A001799	810	1234	566	2250	1254	4219	-0.0616917	-1.27476	0.010678	0.918705	1
Prudul26A001800	24	18	2	18	22	9	-0.52328	-0.797069	1.06932	0.313181	0.935924
Prudul26A001801	12	30	22	14	66	26	0.0458823	5.27765	0.177702	0.677756	1
Prudul26A001802	1843	1606	1939	1530	2054	2030	-0.20681	1.81344	0.684844	0.417482	0.976505
Prudul26A001803	236	156	262	201	345	268	0.0384889	6.52269	0.101759	0.752966	1
Prudul26A001804	3401	3450	3943	2639	4816	4062	0	-4.78464	0	1	1
Prudul26A001805	0	0	0	0	0	0	0	-4.72747	0	1	1
Prudul26A001806	0	0	0	0	0	0	-0.17825	5.84943	0.781735	0.386894	0.957248
Prudul26A001807	3756	2069	4273	3207	4013	4930	0.171256	5.24999	1.23618	0.279116	0.92755
Prudul26A001808	1837	1943	1595	1500	1897	1751	-0.412521	-0.306544	0.845609	0.368524	0.945901
Prudul26A001809	67	32	82	66	103	88	-0.344874	-4.04488	0.0398128	0.844031	1
Prudul26A001810	0	2	0	0	3	0	0.252082	7.59304	0.528549	0.476055	1
Prudul26A001811	19631	6068	19871	9193	10979	20467	0.0725721	3.90583	0.257835	0.617048	1
Prudul26A001812	1007	825	910	748	1226	846	-0.105407	2.20205	0.304178	0.587255	1
Prudul26A001814	165	158	207	126	264	238	-0.0303252	4.67469	0.0547482	0.817326	1
Prudul26A001815	1484	1222	1297	1128	1727	1574	0.0684593	4.02517	0.289622	0.596275	1
Prudul26A001819	982	547	914	694	896	885	0.445294	5.91072	16.5799	0.000572976	0.214536
Prudul26A001824	2949	3113	3558	2139	2836	2634	0.0352379	6.41617	0.0793833	0.780968	1
Prudul26A001825	3427	2816	3979	2548	4356	3935	-0.184162	5.05117	1.98178	0.17423	0.873286
Prudul26A001826	1899	1150	1847	1749	2175	1966	0	-4.67004	0	1	1
Prudul26A001827	0	0	0	0	0	0	0.0199176	2.63191	0.00370715	0.952041	1
Prudul26A001828	139	111	155	108	155	168	-0.393597	1.48497	2.89868	0.103813	0.789573
Prudul26A001829	119	151	144	177	213	195	0	-4.78464	0	1	1
Prudul26A001830	0	0	0	0	0	0	-0.737358	-4.2773	0.229888	0.637244	1
Prudul26A001831	0	0	1	1	1	0	-0.564827	0.417963	2.57239	0.124085	0.824509
Prudul26A001832	116	53	123	120	157	182	0.302101	7.85855	3.8028	0.065017	0.721806
Prudul26A001834	15499	11401	14895	10517	13900	11743	0.169485	7.63826	0.926302	0.347075	0.936545
Prudul26A001835	15091	12794	12000	11774	12812	13164	-0.325049	2.82233	3.03018	0.0967637	0.781157
Prudul26A001836	270	270	207	304	394	309	-0.0682632	8.51262	0.123461	0.728907	1
Prudul26A001837	19970	14198	18355	17844	21211	19346	0.0666561	4.89155	0.238552	0.630453	1
Prudul26A001840	1354	1643	1188	1206	1700	1444	-0.248093	5.83972	6.30967	0.0204968	0.525416
Prudul26A001842	2164	2094	2359	2088	3608	2874	-0.090352	5.20207	0.0678896	0.797258	1
Prudul26A001843	1497	3772	1732	2917	2580	2542	-0.183769	5.98577	0.08355	0.775927	1
Prudul26A001844	2234	7802	1873	4297	4766	6096	-0.0136848	6.24353	0.0210298	0.886118	1
Prudul26A001845	3708	3563	3901	3086	4728	4439	0	-4.78464	0	1	1
Prudul26A001846	0	0	0	0	0	0	-0.0817578	4.00599	0.477085	0.497516	1
Prudul26A001847	861	649	939	752	988	1036	-0.0608458	4.81513	0.229569	0.63693	1
Prudul26A001848	1521	904	1520	1077	1678	1672	0.688563	4.00008	1.22038	0.283924	0.928512
Prudul26A001849	409	2468	416	991	619	595	0	-4.78464	0	1	1
Prudul26A001852	0	0	0	0	0	0	0.288554	6.33518	1.53716	0.22931	0.90308
Prudul26A001853	3282	5463	2813	2987	3784	3594	0.280969	8.40099	2.37346	0.138753	0.838911
Prudul26A001854	11817	18111	11471	10679	14249	12270	-0.312477	4.26809	3.91348	0.0615372	0.710291
Prudul26A001855	1118	836	1223	1038	1737	1495	0.0146319	6.40777	0.0119289	0.914094	1
Prudul26A001856	5281	3370	5327	4110	5538	5099	0.0865363	7.18127	0.716822	0.406993	0.967908
Prudul26A001857	8537	6532	7809	6764	8085	8114	-0.0551153	5.74778	0.109422	0.74417	1
Prudul26A001858	1607	1637	1504	1247	2519	1666	-0.0698088	1.5911	0.124483	0.727835	1
Prudul26A001859	179	135	208	142	236	215	0	-4.78464	0	1	1
Prudul26A001861	0	0	0	0	0	0	-0.225479	3.64399	2.43909	0.133696	0.834835
Prudul26A001862	550	643	592	717	780	732	-0.132873	3.64848	0.826309	0.373937	0.948574
Prudul26A001863	666	574	682	594	796	883	0.0712228	6.24373	0.836981	0.370929	0.947253
Prudul26A001864	3612	3673	3693	2957	4359	4028	0.102813	5.80772	0.449003	0.510309	1
Prudul26A001866	3389	2409	3033	2576	3053	3120	0.267473	5.8294	6.87521	0.0161463	0.489452
Prudul26A001869	2640	2503	2550	1820	2604	2498	0.109863	4.35113	1.24118	0.278174	0.927298
Prudul26A001870	1044	871	1126	792	1106	1139	-0.479128	3.004	6.32199	0.020389	0.525416
Prudul26A001872	303	260	311	319	490	514	0.159829	2.6138	0.27417	0.60618	1
Prudul26A001873	379	657	400	417	488	495	0	-4.78464	0	1	1
Prudul26A001874	0	0	0	0	0	0	-0.929868	-3.22112	1.21624	0.282916	0.928512
Prudul26A001875	2	3	12	23	4	4	-1.898	-4.38602	0.859452	0.371531	0.947566
Prudul26A001876	0	0	0	0	0	1	0	-4.78464	0	1	1
Prudul26A001877	0	0	0	0	0	0	-0.418769	1.15204	2.11184	0.161345	0.86336
Prudul26A001878	78	47	102	82	77	164	1.98125	-4.66817	1.27124	0.284782	0.928833
Prudul26A001879	0	0	1	0	0	0	0.132332	4.50221	0.176539	0.678987	1
Prudul26A001880	1191	999	1088	800	1327	1124	0	-4.78464	0	1	1
Prudul26A001882	0	0	0	0	0	0	-0.0546345	6.36684	0.231204	0.63574	1
Prudul26A001883	5803	3858	5265	4935	5786	5712	0	-4.72527	0	1	1
Prudul26A001884	0	0	0	0	0	0	0	-4.78464	0	1	1
Prudul26A001885	0	0	0	0	0	0	-0.693022	2.99718	7.73871	0.0113579	0.44776
Prudul26A001887	656	276	796	773	1141	1050	0.102074	7.93455	1.37123	0.255073	0.913668
Prudul26A001888	13385	10894	12617	10829	12944	12906	0	-4.78464	0	1	1
Prudul26A001889	0	0	0	0	0	0	0.0154778	4.70105	0.0149881	0.903758	1
Prudul26A001890	1827	1121	1728	1422	1701	1784	0	-4.78464	0	1	1
Prudul26A001892	0	0	0	0	0	0	0.0660463	2.71753	0.131228	0.720881	1
Prudul26A001893	320	271	309	253	343	329	0.461329	3.2295	1.22343	0.28222	0.928512
Prudul26A001894	435	942	430	472	381	569	0	-4.78464	0	1	1
Prudul26A001895	0	0	0	0	0	0	-0.188612	5.47733	1.63966	0.214714	0.901945
Prudul26A001896	2509	2591	2741	2418	4158	3177	-0.226247	-0.116783	0.418809	0.524734	1
Prudul26A001897	42	30	32	31	46	55	-0.0241015	6.50562	0.0492452	0.826584	1
Prudul26A001899	4453	4435	4684	3857	5647	5473	-0.2994	4.80428	1.66814	0.211042	0.900121
Prudul26A001901	4110	1147	2914	2990	4161	3410	-0.0731269	4.96565	0.266785	0.61104	1
Prudul26A001902	1436	1097	1318	1101	1750	1533	0	-4.78464	0	1	1
Prudul26A001904	0	0	0	0	0	0	-0.192379	-0.913913	0.128728	0.723434	1
Prudul26A001906	42	37	19	13	83	33	-0.189931	6.21635	1.89038	0.184045	0.882816
Prudul26A001907	2942	3104	3302	2863	5159	3636	-0.134812	-1.16962	0.0639617	0.802867	1
Prudul26A001908	23	6	24	21	14	25	0	-4.78464	0	1	1
Prudul26A001910	0	0	0	0	0	0	-0.264185	3.50752	2.41347	0.135644	0.837589
Prudul26A001912	670	412	709	536	955	836	0.13681	5.03876	1.31055	0.265524	0.921553
Prudul26A001913	1948	1274	1972	1447	1674	1893	0.233358	5.46413	1.58577	0.222124	0.901945
Prudul26A001914	2345	1904	1989	1623	2022	2042	2.00473	-4.69723	1.24102	0.290267	0.9322
Prudul26A001916	0	1	0	0	0	0	-0.0613298	4.07744	0.1342	0.717881	1
Prudul26A001917	990	687	1196	815	1144	1258	0.0539379	4.23959	0.281723	0.601294	1
Prudul26A001919	899	1006	904	785	1050	1102	-0.193259	3.59329	0.745721	0.397855	0.963689
Prudul26A001920	916	464	929	793	1090	914	0.307871	4.31695	2.73398	0.113512	0.803458
Prudul26A001921	1135	887	1464	720	1197	1132	0.0299894	5.69242	0.086845	0.771199	1
Prudul26A001922	2253	2461	2367	1996	2742	2787	0.0679752	5.4638	0.139785	0.712345	1
Prudul26A001923	4085	4613	4116	4342	4575	4089	0	-3.71706	0	1	1
Prudul26A001924	0	0	0	0	0	0	-2.71983	-4.64282	2.09621	0.177023	0.874257
Prudul26A001925	0	0	0	1	1	0	0.534499	3.8927	5.38136	0.0308041	0.590094
Prudul26A001927	677	583	720	466	382	594	1.00206	7.3059	6.90453	0.0166738	0.493894
Prudul26A001928	7886	21986	12567	5519	8052	10165	1.30889	-1.25388	3.21623	0.0877228	0.765282
Prudul26A001929	14	52	34	14	18	12	0	-4.78464	0	1	1
Prudul26A001930	0	0	0	0	0	0	0.0657536	6.55402	0.278506	0.603365	1
Prudul26A001931	4513	3310	4964	3315	5093	4760	0.975529	0.988569	4.25491	0.0520745	0.667924
Prudul26A001934	42	109	53	43	28	40	0.141471	5.3776	1.56994	0.224361	0.901945
Prudul26A001935	2301	2538	2283	1902	2764	2344	-0.0227691	5.55173	0.0309094	0.862173	1
Prudul26A001936	1867	1450	1968	1564	1970	2218	-0.206855	4.45301	2.09435	0.163009	0.865963
Prudul26A001937	859	845	985	843	1355	1176	0.0378525	4.89849	0.0487802	0.827391	1
Prudul26A001938	2193	1206	2068	1679	1888	2049	0	-4.78464	0	1	1
Prudul26A001939	0	0	0	0	0	0	0	-4.67113	0	1	1
Prudul26A001941	0	0	0	0	0	0	-0.124889	6.29792	1.17525	0.290947	0.932892
Prudul26A001943	2997	2595	3457	2549	4426	3760	-0.0394661	2.82748	0.0224692	0.882315	1
Prudul26A001945	419	246	467	256	643	374	0.0240828	5.98248	0.00600065	0.939063	1
Prudul26A001946	2350	5234	2724	2860	4864	3587	-0.120517	4.23284	0.934709	0.344944	0.936545
Prudul26A001947	1010	744	990	861	1351	997	-0.0660184	5.95485	0.314416	0.581078	1
Prudul26A001950	2547	2196	2599	2297	3243	2724	0.0532503	6.5802	0.274634	0.605877	1
Prudul26A001951	5127	5411	4957	4788	5606	5638	1.36802	-2.3706	1.86189	0.187243	0.886302
Prudul26A001952	3	9	0	1	2	2	0	-4.78464	0	1	1
Prudul26A001953	0	0	0	0	0	0	-0.136012	5.81047	1.27438	0.272023	0.92616
Prudul26A001954	2885	2115	3086	2413	3502	3655	-0.770369	-1.4613	1.10064	0.306372	0.935924
Prudul26A001956	2	2	3	4	3	6	-0.278878	2.29021	0.841361	0.369705	0.946182
Prudul26A001957	161	164	180	111	268	305	0.302445	-1.32401	0.0632264	0.804417	1
Prudul26A001959	45	3	30	3	3	63	0.0517873	5.804	0.18705	0.669912	1
Prudul26A001960	2474	2025	2707	1896	2702	2906	0.114015	-1.59301	0.0223928	0.882514	1
Prudul26A001961	2	12	6	3	12	6	0	-4.78464	0	1	1
Prudul26A001962	0	0	0	0	0	0	-0.0708922	6.7594	0.725658	0.404165	0.967109
Prudul26A001963	5216	4400	5391	4366	6904	5789	0.33575	5.67697	7.87503	0.0107582	0.440929
Prudul26A001964	3077	2572	2429	2027	2401	2420	2.51664	-0.186881	5.54876	0.0289317	0.57872
Prudul26A001965	0	50	1	3	7	0	-0.071155	7.48649	0.128048	0.724134	1
Prudul26A001966	10186	7551	11150	6226	17209	10164	0	-4.78464	0	1	1
Prudul26A001968	0	0	0	0	0	0	0.0692075	2.00028	0.0268648	0.871421	1
Prudul26A001969	254	359	222	230	277	364	-0.463861	4.90066	8.33965	0.00896436	0.42445
Prudul26A001970	694	1029	995	1158	1658	1253	0.0614869	1.07068	0.0376901	0.847983	1
Prudul26A001971	151	103	161	116	155	154	-0.136129	3.71652	0.992911	0.330683	0.935924
Prudul26A001972	575	510	742	533	807	833	-0.145388	12.4022	0.710538	0.409022	0.96887
Prudul26A001973	97621	107186	88525	100200	147599	103789	-0.118291	6.10835	1.67828	0.209595	0.899655
Prudul26A001974	3423	2656	3751	3033	4362	4075	0.096134	-4.66858	0.00314129	0.956609	1
Prudul26A001975	2	0	0	0	0	2	1.65334	6.4851	2.86911	0.108029	0.792054
Prudul26A001976	867	18774	773	3717	1718	1543	0.00595355	6.06207	0.00317455	0.955616	1
Prudul26A001977	3026	3469	3261	2720	4065	3805	0.109755	-3.14485	0.0100581	0.921327	1
Prudul26A001978	4	13	1	12	3	2	0.836663	-0.477342	2.27816	0.146512	0.85009
Prudul26A001979	57	67	74	37	32	49	-0.516987	3.82139	5.85481	0.0249604	0.555868
Prudul26A001980	384	255	486	322	750	696	0.106327	4.79098	0.791678	0.383947	0.955152
Prudul26A001981	1156	1442	1305	1052	1446	1446	0.151427	1.86889	0.250624	0.621984	1
Prudul26A001982	200	213	316	132	352	245	0.261891	2.19849	0.90219	0.353292	0.93718
Prudul26A001983	367	152	375	143	395	278	0	-4.7553	0	1	1
Prudul26A001984	0	0	0	0	0	0	-3.8413	-3.24775	4.91484	0.0410455	0.635386
Prudul26A001985	0	0	0	0	2	3	-0.103086	6.0396	0.87233	0.361215	0.941989
Prudul26A001986	3793	2560	3452	3136	3741	4353	0.125771	0.92914	0.216829	0.646391	1
Prudul26A001987	94	111	97	67	159	81	-0.189953	4.96008	0.809007	0.378889	0.952028
Prudul26A001991	2080	1073	2604	1539	3001	2558	0.316324	5.97741	0.285021	0.600078	1
Prudul26A001992	1488	7784	1533	3793	2904	2772	1.79985	-3.46158	1.36132	0.256742	0.914848
Prudul26A001993	0	2	2	0	0	1	0.402663	7.8561	4.90455	0.038298	0.623183
Prudul26A001994	10270	14092	10851	7918	10638	10489	0	-4.78464	0	1	1
Prudul26A001995	0	0	0	0	0	0	0.399886	1.14624	0.94026	0.343547	0.935924
Prudul26A001996	75	249	86	108	97	137	1.67993	2.78031	4.43525	0.0494282	0.659721
Prudul26A001997	120	1271	126	210	159	156	0.535207	4.49594	8.88934	0.00725856	0.393165
Prudul26A001998	1118	1339	1056	598	1197	890	-0.0319181	6.15838	0.13037	0.721754	1
Prudul26A001999	4519	3344	4512	3433	5358	4870	-0.147751	3.02883	0.784489	0.386074	0.957248
Prudul26A002001	371	490	384	400	506	597	0.119811	7.48457	0.564378	0.461065	1
Prudul26A002002	9895	9206	8135	8566	8726	9362	0.0828681	5.62487	0.159232	0.694009	1
Prudul26A002004	1715	2543	1380	1680	2210	1926	-0.00335647	4.38366	0.000677708	0.979484	1
Prudul26A002005	1173	905	1134	1044	1129	1243	0.130704	-3.98983	0.0105959	0.919125	1
Prudul26A002006	5	0	3	0	3	5	0.0664426	0.649097	0.0341908	0.855124	1
Prudul26A002007	102	49	99	86	59	102	0.0838377	6.20851	0.65693	0.426983	0.984427
Prudul26A002009	4123	3065	3806	2946	3985	4220	-0.352336	-1.92177	0.180167	0.675665	1
Prudul26A002011	44	6	29	28	40	38	-0.367831	0.610928	1.28872	0.269422	0.923245
Prudul26A002013	59	75	79	72	118	111	0.0372768	5.80141	0.0783782	0.782321	1
Prudul26A002014	2785	2392	2730	2072	3095	3189	0.157442	5.04361	1.9222	0.180553	0.878537
Prudul26A002015	1831	1515	1865	1363	2002	1665	-0.0404372	4.30142	0.0401617	0.843145	1
Prudul26A002017	1115	515	1111	774	1159	1071	0	-4.414	0	1	1
Prudul26A002019	0	0	0	0	0	0	-0.17244	-3.97643	0.0224593	0.882499	1
Prudul26A002020	0	4	0	2	2	1	0.00366071	4.85654	0.000866074	0.976808	1
Prudul26A002021	1766	1157	1672	1311	1754	1840	-0.160062	0.053342	0.240939	0.628757	1
Prudul26A002023	41	67	43	52	62	70	0.0785718	5.56584	0.718387	0.40649	0.967783
Prudul26A002024	2966	2316	2635	2298	3000	2728	0.891194	5.56678	2.36192	0.141926	0.842955
Prudul26A002025	975	5702	935	1552	1786	1257	-1.0212	-0.0680247	8.60647	0.00808634	0.407239
Prudul26A002026	31	19	48	44	77	95	-0.0209031	3.15408	0.00157743	0.968738	1
Prudul26A002027	307	127	287	197	239	341	0.0674402	5.67023	0.528856	0.475336	1
Prudul26A002028	2667	2020	2645	2037	2588	2873	-0.137109	4.43085	1.7672	0.198378	0.89302
Prudul26A002029	1069	1005	1067	1034	1321	1363	1.19007	1.01249	4.62312	0.0437196	0.647287
Prudul26A002030	26	201	36	28	46	59	0.0719321	5.12133	0.381531	0.543607	1
Prudul26A002031	1727	1161	1874	1149	2093	1666	0.0368796	5.98475	0.0514975	0.822732	1
Prudul26A002032	2937	3877	3126	3051	3883	3560	-1.10464	-1.96309	3.00916	0.0978517	0.783005
Prudul26A002033	5	5	6	12	12	13	0	-4.78464	0	1	1
Prudul26A002034	0	0	0	0	0	0	-0.0780343	5.41638	0.486143	0.493508	1
Prudul26A002035	1949	1506	2058	1476	2487	2358	0.112219	7.44303	1.30538	0.266441	0.921553
Prudul26A002036	7468	7161	8046	6006	8671	8012	0.0674436	4.07191	0.416511	0.525863	1
Prudul26A002038	719	640	765	537	894	773	0.0294988	6.65671	0.107042	0.746865	1
Prudul26A002040	5000	4974	5244	4303	5899	5925	-0.140058	5.0555	1.29692	0.26795	0.92276
Prudul26A002041	1413	1562	1811	1332	2432	2019	0	-4.78464	0	1	1
Prudul26A002042	0	0	0	0	0	0	-0.516391	3.88239	6.21946	0.0213055	0.530926
Prudul26A002043	254	355	374	388	561	585	-0.259385	-1.6116	0.232111	0.635082	1
Prudul26A002044	18	9	14	16	19	17	-0.037888	4.11822	0.0237079	0.879144	1
Prudul26A002045	983	619	1062	817	870	1213	-0.262248	5.96903	4.4784	0.0467818	0.658599
Prudul26A002046	3358	2914	2838	3163	5012	3658	0.378711	-2.21139	0.108156	0.745599	1
Prudul26A002047	2	19	2	4	1	15	0.116022	-0.543075	0.0777194	0.783213	1
Prudul26A002048	35	51	24	34	35	41	0	-4.67361	0	1	1
Prudul26A002050	0	0	0	0	0	0	-1.24263	3.11573	4.44142	0.0488983	0.659222
Prudul26A002052	694	778	590	1759	1368	2046	0.434478	0.562077	1.52546	0.230805	0.903521
Prudul26A002053	28	53	58	23	48	43	-0.66535	-3.14675	0.18077	0.675156	1
Prudul26A002056	2	0	4	4	1	5	0.0128909	7.80692	0.0158363	0.901086	1
Prudul26A002057	11416	9653	11041	9659	12160	12294	0.358982	4.99282	3.05839	0.0953253	0.777436
Prudul26A002058	1151	1318	1195	797	1516	818	0.206953	0.219871	0.368891	0.550298	1
Prudul26A002059	89	40	73	34	97	61	0	-4.78464	0	1	1
Prudul26A002061	0	0	0	0	0	0	0.718901	0.619369	2.80111	0.109436	0.794848
Prudul26A002062	215	111	331	111	123	188	0.0739893	2.70225	0.222728	0.641969	1
Prudul26A002063	338	275	356	296	339	344	0.209293	6.0171	4.46245	0.0471385	0.659151
Prudul26A002064	3396	3069	3362	2825	3109	3107	-0.00753295	6.29675	0.00336695	0.954292	1
Prudul26A002065	4422	3802	3868	3863	4402	4721	0.21394	0.73567	0.445274	0.512052	1
Prudul26A002067	57	101	66	38	114	67	0.127681	6.13635	0.61444	0.442111	0.992148
Prudul26A002068	3411	5196	3773	3503	4468	4372	0	-4.75411	0	1	1
Prudul26A002070	0	0	0	0	0	0	0.216481	4.45348	1.98414	0.173986	0.873167
Prudul26A002071	1040	1334	1259	862	1481	1083	0.220557	7.33608	1.7274	0.203302	0.896033
Prudul26A002072	6924	5030	8451	4654	6992	7215	0.0156438	4.38643	0.0131973	0.909662	1
Prudul26A002073	995	1098	1152	881	1389	1228	1.54714	-3.3685	1.59487	0.22085	0.901945
Prudul26A002075	4	5	2	0	3	1	-0.109671	5.21965	0.527253	0.475998	1
Prudul26A002076	2121	1313	2401	2102	2414	2100	0.802337	5.50164	17.6901	0.000417405	0.214536
Prudul26A002077	1994	2349	2175	962	1899	1258	3.66441	-4.55844	3.72629	0.0766777	0.743709
Prudul26A002078	2	0	2	0	0	0	-0.561125	1.10939	2.55739	0.125124	0.825462
Prudul26A002079	170	137	239	198	391	288	-0.384968	1.94395	0.925045	0.347395	0.936545
Prudul26A002080	261	53	250	208	297	268	2.78165	-4.6711	1.90108	0.2034	0.896033
Prudul26A002082	0	0	2	0	0	0	0.0809546	3.45352	0.261872	0.614321	1
Prudul26A002083	651	585	727	483	777	758	-0.0516876	6.8887	0.172241	0.682452	1
Prudul26A002084	7229	4784	6923	5923	7185	7780	-0.141965	5.06718	1.47959	0.2377	0.903521
Prudul26A002085	1521	1159	1534	1294	2101	1625	0	-4.78464	0	1	1
Prudul26A002086	0	0	0	0	0	0	-0.211185	-0.271777	0.0760523	0.785521	1
Prudul26A002087	27	42	48	40	56	51	-0.469231	4.54821	1.07831	0.312508	0.935924
Prudul26A002088	1006	906	860	958	2114	1154	-0.0111639	8.96253	0.00333777	0.95449	1
Prudul26A002091	14084	16907	14473	13778	21265	14804	-0.0266843	5.72191	0.0592708	0.810079	1
Prudul26A002093	2325	2123	2229	2002	2755	2580	0.130462	6.23122	0.915623	0.349809	0.936545
Prudul26A002094	4577	3568	3930	3281	4714	3865	0	-4.78464	0	1	1
Prudul26A002095	0	0	0	0	0	0	-1.36985	-3.4152	0.562882	0.461651	1
Prudul26A002097	0	0	2	2	0	4	0.100147	2.56666	0.304963	0.586776	1
Prudul26A002098	258	221	309	180	354	269	-0.245901	1.62291	1.23892	0.278599	0.927339
Prudul26A002099	102	92	126	96	184	134	0.260445	0.159496	0.663346	0.42477	0.981876
Prudul26A002100	39	30	48	26	33	46	0.0676923	5.86387	0.222566	0.642089	1
Prudul26A002102	3648	2700	2927	2920	3244	3225	-0.0182121	3.54418	0.0130948	0.910011	1
Prudul26A002103	554	498	500	493	607	585	-0.3291	4.08937	0.633663	0.435954	0.988576
Prudul26A002104	1162	418	905	983	776	1493	-1.79718	-1.53932	2.15888	0.157369	0.859617
Prudul26A002105	7	2	5	3	5	47	-0.122191	1.30228	0.105584	0.748531	1
Prudul26A002106	178	50	142	88	163	182	0.0925957	-2.48396	0.0209725	0.886273	1
Prudul26A002107	6	6	8	10	2	7	0	-4.28088	0	1	1
Prudul26A002108	0	0	0	0	0	0	0.512651	0.248584	1.13358	0.29943	0.935924
Prudul26A002109	112	65	72	46	111	33	0.11247	5.25134	0.441088	0.514021	1
Prudul26A002111	1539	1509	1356	1308	1665	1402	-0.461801	2.03991	0.840361	0.370356	0.946743
Prudul26A002112	260	24	292	182	320	338	0.532221	4.6599	3.3446	0.0826543	0.752627
Prudul26A002113	286	820	305	293	452	346	0	-4.78464	0	1	1
Prudul26A002114	0	0	0	0	0	0	0	-4.7553	0	1	1
Prudul26A002115	0	0	0	0	0	0	-0.051518	-1.33554	0.004971	0.944477	1
Prudul26A002116	16	1	9	8	2	18	0	-4.72655	0	1	1
Prudul26A002117	0	0	0	0	0	0	-1.88908	-4.22084	1.05285	0.319714	0.935924
Prudul26A002118	0	0	0	0	1	0	-1.09128	-4.5872	0.679045	0.432587	0.98709
Prudul26A002119	2	0	0	1	2	2	0.446256	4.77292	1.14995	0.29729	0.934985
Prudul26A002120	1008	3077	1200	1378	1421	1460	-0.0171293	-2.99032	0.000706381	0.979054	1
Prudul26A002121	6	5	6	3	8	8	0	-4.72458	0	1	1
Prudul26A002123	0	0	0	0	0	0	0.307393	3.93015	1.51233	0.232752	0.903521
Prudul26A002124	1041	586	968	652	752	813	0	-4.78464	0	1	1
Prudul26A002125	0	0	0	0	0	0	0.624813	2.24242	2.95429	0.100761	0.786349
Prudul26A002126	26	95	72	43	44	49	-0.0363946	4.69735	0.0410566	0.841432	1
Prudul26A002127	1490	960	1924	1038	1982	1852	0.625098	0.226883	1.53625	0.22922	0.90308
Prudul26A002128	18	60	38	29	24	28	-0.0739799	1.6883	0.0388881	0.845618	1
Prudul26A002129	24	39	14	11	29	52	-2.77418	-4.64118	1.74723	0.214458	0.901945
Prudul26A002130	0	0	0	2	0	0	0.0823118	-4.53791	0.00240185	0.961439	1
Prudul26A002133	1	0	0	0	0	1	0.191903	3.10526	0.398562	0.53483	1
Prudul26A002134	261	717	268	329	458	430	0	-4.64129	0	1	1
Prudul26A002135	0	0	0	0	0	0	-1.19094	-4.2407	0.742295	0.40132	0.964347
Prudul26A002136	0	0	1	0	2	1	1.99982	-2.22453	1.59784	0.226443	0.901945
Prudul26A002137	0	1	0	0	0	0	0.11827	2.25244	0.20117	0.658497	1
Prudul26A002139	71	70	82	48	108	70	-0.146706	1.16769	0.0984624	0.756863	1
Prudul26A002140	204	95	137	156	173	179	-1.2145	-4.48683	0.565717	0.464051	1
Prudul26A002141	0	1	0	1	1	1	-0.114253	5.76466	0.816247	0.376805	0.950867
Prudul26A002142	2568	2033	2951	2008	3381	3502	-0.0940521	6.02632	0.4979	0.488389	1
Prudul26A002144	3470	2687	4107	2891	4199	4733	-0.0360889	5.68011	0.192582	0.66538	1
Prudul26A002145	2592	2335	2748	2216	3193	3097	-0.2881	4.86305	0.805682	0.380557	0.953754
Prudul26A002146	1649	956	1369	1312	2582	1349	-0.13734	3.31182	0.337098	0.567856	1
Prudul26A002147	227	407	230	224	521	325	0	-4.78464	0	1	1
Prudul26A002148	0	0	0	0	0	0	0	-4.53605	0	1	1
Prudul26A002150	0	0	0	0	0	0	0.272428	4.73943	4.11449	0.055749	0.688437
Prudul26A002151	1433	1650	1500	1211	1441	1431	-0.0722704	4.63028	0.0678179	0.79724	1
Prudul26A002152	773	1562	882	1086	1387	1234	1.43694	-4.05912	0.97484	0.336256	0.935924
Prudul26A002153	4	0	2	2	0	0	0.179572	1.36715	0.270293	0.608721	1
Prudul26A002155	147	219	93	134	122	184	0.264703	6.27041	1.25654	0.275564	0.926801
Prudul26A002156	6872	2325	7134	4017	4365	5853	-0.130882	4.04694	1.43502	0.244655	0.907123
Prudul26A002157	640	547	566	522	751	808	-0.241492	5.86983	0.380796	0.544675	1
Prudul26A002158	1391	3085	1554	1784	3607	2648	0	-4.34296	0	1	1
Prudul26A002159	0	0	0	0	0	0	0.857587	6.36229	0.746287	0.399348	0.963941
Prudul26A002162	831	15820	587	2832	4055	4259	0.0376799	7.88349	0.0283017	0.868055	1
Prudul26A002163	12568	9175	14511	7972	18082	12675	0	-4.78464	0	1	1
Prudul26A002164	0	0	0	0	0	0	-0.0794531	4.54387	0.389484	0.539475	1
Prudul26A002165	954	1070	1106	885	1369	1356	-0.177943	-4.14545	0.0149671	0.903953	1
Prudul26A002166	0	4	0	2	1	2	0	-4.78464	0	1	1
Prudul26A002167	0	0	0	0	0	0	0.0126509	3.30585	0.00213729	0.963575	1
Prudul26A002168	613	309	705	318	829	620	-1.88795	-4.75507	1.04864	0.342743	0.935924
Prudul26A002174	0	0	0	0	1	0	-0.199601	6.70812	2.4294	0.134429	0.835744
Prudul26A002176	4838	3514	5641	3910	7549	6031	0.27948	-0.722088	0.564717	0.460932	1
Prudul26A002178	35	31	26	22	32	28	0.283929	3.0149	0.77862	0.387845	0.957248
Prudul26A002179	666	307	774	288	754	526	-0.793689	-4.18152	0.300387	0.590214	1
Prudul26A002180	0	2	0	2	2	0	0	-4.78464	0	1	1
Prudul26A002181	0	0	0	0	0	0	0	-4.7556	0	1	1
Prudul26A002182	0	0	0	0	0	0	-0.229775	4.92532	7.16777	0.0143089	0.480268
Prudul26A002183	1389	1155	1357	1223	1974	1768	0.0625444	4.21555	0.330642	0.571557	1
Prudul26A002184	977	749	1069	688	1125	1088	0.686764	0.876083	3.26263	0.0856235	0.757971
Prudul26A002185	45	31	75	22	59	21	0	-4.78464	0	1	1
Prudul26A002186	0	0	0	0	0	0	-0.258368	4.1696	1.30404	0.266679	0.921553
Prudul26A002188	586	811	894	633	1408	1001	0.104187	3.6369	0.506308	0.484784	1
Prudul26A002189	583	517	571	457	563	652	0	-4.51495	0	1	1
Prudul26A002190	0	0	0	0	0	0	-0.16123	2.25432	0.118769	0.733959	1
Prudul26A002191	32	109	34	36	109	81	0.168797	-3.44635	0.0203252	0.888916	1
Prudul26A002192	0	7	0	2	4	1	-0.0310998	2.82347	0.0322136	0.859327	1
Prudul26A002193	353	291	351	285	447	367	1.08525	-2.65158	3.93517	0.0608805	0.706529
Prudul26A002194	12	10	4	4	4	5	-0.168578	7.46171	0.822477	0.375025	0.949643
Prudul26A002197	6596	6463	6469	6389	7865	9441	0	-4.36785	0	1	1
Prudul26A002198	0	0	0	0	0	0	0.189474	2.72782	0.66761	0.423308	0.980973
Prudul26A002199	374	326	410	269	457	329	1.06793	2.0507	2.97267	0.100417	0.786332
Prudul26A002200	37	60	13	24	18	14	-0.0915823	4.0471	0.428001	0.520266	1
Prudul26A002201	813	503	883	592	1002	936	-0.522711	1.2838	4.22923	0.0527253	0.672278
Prudul26A002202	97	75	72	98	159	123	-2.77424	-4.72407	1.58872	0.25126	0.909948
Prudul26A002203	0	0	0	2	0	0	0	-4.78464	0	1	1
Prudul26A002204	0	0	0	0	0	0	-0.238396	2.22788	1.01378	0.32577	0.935924
Prudul26A002205	185	220	188	189	339	240	0.151859	4.30939	1.04099	0.319518	0.935924
Prudul26A002206	933	921	776	721	1023	816	-0.116075	6.60144	1.62389	0.216849	0.901945
Prudul26A002207	4239	3742	4213	3735	5034	5500	0	-4.78464	0	1	1
Prudul26A002208	0	0	0	0	0	0	0.241823	5.69192	0.780599	0.38772	0.957248
Prudul26A002209	2042	2260	1694	1702	2027	1717	-0.071147	8.2994	0.500479	0.487278	1
Prudul26A002212	9662	10047	10499	8628	13415	12528	0.727234	2.68055	3.90781	0.0617273	0.710502
Prudul26A002213	65	234	59	66	75	101	0	-4.78464	0	1	1
Prudul26A002214	0	0	0	0	0	0	-2.06332	-3.13187	4.73868	0.0413734	0.637854
Prudul26A002215	2	1	3	8	14	6	0	-4.78464	0	1	1
Prudul26A002216	0	0	0	0	0	0	0.247578	5.19389	1.19959	0.286261	0.929815
Prudul26A002217	3727	3371	3879	2630	3975	3395	0.031942	5.66797	0.0749936	0.786949	1
Prudul26A002218	3287	2576	3046	2721	3531	3058	-0.157068	2.67066	1.23764	0.27884	0.927499
Prudul26A002219	400	306	414	358	550	436	0.0678975	6.29572	0.493767	0.490178	1
Prudul26A002220	3853	3221	3613	2969	4021	3987	0.357462	-1.48233	0.27496	0.605665	1
Prudul26A002222	17	20	8	4	20	16	0.087891	3.83579	0.246262	0.625014	1
Prudul26A002223	1023	870	1031	637	1311	1076	-0.081685	7.40867	0.235421	0.632693	1
Prudul26A002224	6771	5035	6503	6055	7901	6703	0	-4.78464	0	1	1
Prudul26A002226	0	0	0	0	0	0	0.590995	6.8236	2.31992	0.144486	0.848348
Prudul26A002227	1505	7179	1962	1842	3560	2723	6.58924	-2.09375	9.13589	0.00723502	0.392899
Prudul26A002228	0	30	0	0	0	0	0.122914	4.1157	0.48762	0.49286	1
Prudul26A002229	756	805	689	606	947	694	-0.684003	-1.07223	1.07099	0.312812	0.935924
Prudul26A002230	3	5	9	6	9	15	0	-4.78464	0	1	1
Prudul26A002232	0	0	0	0	0	0	0.000415374	5.67422	8.84344e-06	0.997656	1
Prudul26A002234	2833	2872	2846	2612	3163	3425	-0.00761615	1.32247	0.000789264	0.97786	1
Prudul26A002235	84	130	93	88	137	114	-0.901915	3.51944	9.53069	0.00573743	0.381019
Prudul26A002236	1070	356	948	1275	2332	1100	0.0620258	1.63702	0.0430047	0.837769	1
Prudul26A002237	68	114	65	60	125	79	-2.09009	-0.207879	18.8963	0.000299185	0.214536
Prudul26A002238	18	10	11	38	82	63	3.21144	-0.28928	9.67349	0.0054313	0.375704
Prudul26A002239	1	40	2	1	1	3	1.45855	1.17056	2.66144	0.119496	0.814252
Prudul26A002240	29	410	35	58	55	84	0	-4.69909	0	1	1
Prudul26A002241	0	0	0	0	0	0	2.97517	-0.864565	2.51916	0.129624	0.831284
Prudul26A002243	0	167	0	19	2	1	0.515979	3.77374	8.88556	0.00726899	0.393165
Prudul26A002244	1193	649	1111	599	765	832	-0.0480739	4.44171	0.103385	0.75107	1
Prudul26A002245	1158	719	1033	835	1178	1214	-1.36211	0.337541	11.837	0.00252654	0.303679
Prudul26A002246	9	20	21	41	39	59	0.180747	3.72902	1.68005	0.209364	0.899525
Prudul26A002247	616	626	637	408	643	765	-2.68336	-4.61448	1.54666	0.240833	0.903521
Prudul26A002248	0	0	0	0	0	2	0	-4.72458	0	1	1
Prudul26A002253	0	0	0	0	0	0	-0.436009	5.47476	1.97516	0.175965	0.874257
Prudul26A002254	1365	1729	1204	1836	2704	1783	0	-4.56298	0	1	1
Prudul26A002255	0	0	0	0	0	0	-0.509737	0.358667	2.33597	0.141746	0.842498
Prudul26A002256	116	71	124	85	217	186	0.215941	5.10703	1.02927	0.322204	0.935924
Prudul26A002257	1640	2565	1602	1520	1926	2022	0.469183	1.35937	2.56083	0.124885	0.825462
Prudul26A002258	164	113	173	82	142	128	0.224946	5.75916	3.23145	0.0870275	0.763543
Prudul26A002259	2372	2510	2382	1821	2541	2373	0.556223	3.77703	6.81059	0.0165868	0.493678
Prudul26A002260	471	697	459	326	477	410	0	-4.78464	0	1	1
Prudul26A002262	0	0	0	0	0	0	4.00832	-4.09295	3.3566	0.0909757	0.768578
Prudul26A002263	0	3	2	0	0	0	0	-4.72582	0	1	1
Prudul26A002264	0	0	0	0	0	0	3.6432	-3.04424	5.21949	0.0331446	0.600045
Prudul26A002265	1	14	0	1	0	0	0	-4.72593	0	1	1
Prudul26A002267	0	0	0	0	0	0	0.0781532	7.20741	0.0999753	0.755115	1
Prudul26A002270	5489	10634	5873	7010	8583	7141	-0.0555157	6.85428	0.140808	0.711345	1
Prudul26A002271	5834	4438	6330	4626	7288	6727	0.10744	0.413751	0.0664141	0.799208	1
Prudul26A002272	96	29	122	50	92	104	0.384348	5.51381	1.97581	0.175548	0.874257
Prudul26A002273	1744	2579	1660	1741	1459	1679	-0.217247	3.97715	2.70542	0.115301	0.807467
Prudul26A002276	429	442	550	420	740	645	0.209752	3.77273	0.74374	0.398472	0.96371
Prudul26A002278	481	1008	433	453	743	663	0.35694	5.04959	5.12185	0.0346533	0.605443
Prudul26A002279	2027	2060	1799	1388	1769	1807	0	-4.4851	0	1	1
Prudul26A002280	0	0	0	0	0	0	0	-4.78464	0	1	1
Prudul26A002281	0	0	0	0	0	0	0	-4.78464	0	1	1
Prudul26A002282	0	0	0	0	0	0	0	-4.78464	0	1	1
Prudul26A002283	0	0	0	0	0	0	0.12732	4.45804	2.08657	0.163755	0.866891
Prudul26A002284	1223	1173	1247	933	1421	1265	-0.665737	-3.09636	0.323374	0.576448	1
Prudul26A002285	0	6	4	8	6	3	0	-4.72451	0	1	1
Prudul26A002286	0	0	0	0	0	0	1.98133	-4.56418	1.06568	0.321579	0.935924
Prudul26A002287	0	0	1	0	0	0	-0.0173777	6.30847	0.0377201	0.847924	1
Prudul26A002288	3580	3621	3984	3204	4616	4447	-0.00847851	4.71559	0.00185517	0.966062	1
Prudul26A002289	970	833	912	715	1137	1119	-0.0836706	4.27581	0.274202	0.606159	1
Prudul26A002290	1527	800	1444	1288	1429	1484	0	-4.78464	0	1	1
Prudul26A002291	0	0	0	0	0	0	0.249544	6.17528	1.62514	0.216679	0.901945
Prudul26A002292	2882	3070	3630	1795	3944	3181	0	-4.75406	0	1	1
Prudul26A002293	0	0	0	0	0	0	-0.11349	7.88203	0.815775	0.37694	0.950867
Prudul26A002295	9993	8980	10629	8670	13574	12510	-2.72791	-4.51583	2.1435	0.172628	0.872317
Prudul26A002296	0	0	0	1	0	1	0.583982	3.7333	8.23714	0.00932947	0.429823
Prudul26A002297	301	336	314	186	284	219	0.108797	3.81046	0.506033	0.484901	1
Prudul26A002298	775	576	806	594	770	775	-1.94812	-4.69684	1.11523	0.314776	0.935924
Prudul26A002299	0	0	0	1	0	0	0.516186	-4.63907	0.108448	0.749943	1
Prudul26A002300	1	0	2	2	0	0	0.11538	1.11424	0.0917039	0.765083	1
Prudul26A002301	212	136	243	145	235	207	0	-4.78464	0	1	1
Prudul26A002302	0	0	0	0	0	0	0.00728877	4.3489	0.00577212	0.940178	1
Prudul26A002303	1214	1013	1041	953	1331	1221	2.82349	-4.66846	1.69099	0.227859	0.901945
Prudul26A002304	0	2	0	0	0	0	0.091993	3.13848	0.0563285	0.814848	1
Prudul26A002305	1073	355	489	650	505	698	0.000635765	3.98116	2.17818e-05	0.996321	1
Prudul26A002306	647	784	711	665	902	749	-0.189155	1.45165	0.608352	0.444348	0.993214
Prudul26A002307	187	115	183	152	239	203	-0.155798	6.42277	0.187727	0.669761	1
Prudul26A002308	2715	7881	3143	5132	5675	6082	-0.418547	3.02001	5.82477	0.0252917	0.557593
Prudul26A002310	232	274	361	303	503	458	0.060486	6.82242	0.519249	0.479323	1
Prudul26A002311	6482	5807	6292	5396	7210	6550	0.169238	6.51936	2.69637	0.115875	0.808493
Prudul26A002312	5363	4285	5332	4259	4750	5155	-1.23555	6.25866	2.9664	0.102648	0.789573
Prudul26A002313	4978	1841	4602	4100	17725	8111	-0.135262	6.38906	0.995266	0.330124	0.935924
Prudul26A002314	5001	3994	5884	4108	7654	6024	-2.63211	-2.38622	12.6485	0.00192737	0.279068
Prudul26A002315	5	0	3	26	16	9	-0.0907997	1.23783	0.0441128	0.835723	1
Prudul26A002316	289	55	378	239	207	347	-0.519655	-3.66054	0.232331	0.638171	1
Prudul26A002317	8	0	11	6	8	15	0	-4.66811	0	1	1
Prudul26A002319	0	0	0	0	0	0	-0.296149	5.48647	4.59756	0.0442117	0.649592
Prudul26A002321	1782	1654	1999	1701	2946	2636	-0.214466	-0.13153	0.283636	0.600071	1
Prudul26A002323	43	40	41	45	68	42	0.384801	2.27874	2.43237	0.134204	0.835499
Prudul26A002324	270	253	233	134	320	187	-0.671412	-2.42605	0.426376	0.521832	1
Prudul26A002325	20	0	24	19	18	36	0.0803422	-0.227729	0.0555937	0.815948	1
Prudul26A002326	17	41	23	24	29	31	0.261828	5.72479	2.95983	0.100463	0.786332
Prudul26A002327	2501	3027	2215	1803	2787	2488	0.00410995	4.10607	0.000830512	0.977289	1
Prudul26A002328	1344	1134	1112	1155	1384	1285	-0.702609	-3.061	0.630782	0.436194	0.988882
Prudul26A002329	0	2	4	2	6	3	-0.0887776	3.65952	0.64382	0.431562	0.98709
Prudul26A002330	626	523	605	547	750	710	-0.674432	0.0779754	3.30655	0.0836905	0.753729
Prudul26A002332	55	23	55	49	107	74	-0.15777	5.46536	3.47771	0.0766246	0.743709
Prudul26A002335	1966	1576	2150	1692	2552	2623	0.128893	3.40795	0.766104	0.391595	0.959752
Prudul26A002338	556	467	532	447	549	524	-0.303734	6.69641	5.5737	0.0282618	0.576405
Prudul26A002340	4190	4855	4624	5697	5889	6430	0.110725	5.51222	1.4078	0.249031	0.909948
Prudul26A002344	2982	2173	2913	2139	2947	2934	0.113607	4.70546	0.992921	0.330681	0.935924
Prudul26A002345	1476	1507	1501	1248	1692	1534	-0.485385	0.0816233	0.989154	0.331579	0.935924
Prudul26A002346	49	86	69	67	143	109	0.0572396	-4.27826	0.00187543	0.966051	1
Prudul26A002347	2	3	0	3	0	2	0.249934	4.51536	1.85854	0.187624	0.88644
Prudul26A002348	81	122	104	73	112	97	3.61621	-4.06316	4.08254	0.059929	0.704049
Prudul26A002350	2	0	14	1	0	0	-0.042925	3.64575	0.0845273	0.774183	1
Prudul26A002351	690	710	562	644	824	710	0.0992754	5.87405	0.345281	0.563233	1
Prudul26A002352	3788	2123	2886	2680	2921	3053	-0.0376094	1.6958	0.0192178	0.891101	1
Prudul26A002353	61	85	47	63	90	63	0	-4.78464	0	1	1
Prudul26A002354	0	0	0	0	0	0	0	-4.78464	0	1	1
Prudul26A002355	0	0	0	0	0	0	-0.0747229	5.41697	0.624729	0.438371	0.98998
Prudul26A002356	2762	2176	2434	2338	3233	2763	-2.38369	-3.98225	2.41405	0.135599	0.837589
Prudul26A002357	0	0	1	3	4	0	0.927847	-4.41648	0.37224	0.551268	1
Prudul26A002360	0	2	2	2	0	0	0.164709	2.15418	0.542979	0.469575	1
Prudul26A002361	359	209	352	245	288	338	-0.387875	3.97036	9.45359	0.00587414	0.382701
Prudul26A002362	792	751	745	842	1389	1024	-0.174286	0.563307	0.601764	0.446789	0.994875
Prudul26A002364	63	51	52	50	92	62	-0.0906003	4.72773	0.672169	0.421755	0.979555
Prudul26A002365	1533	1036	1726	1268	1729	1903	0	-4.78464	0	1	1
Prudul26A002367	0	0	0	0	0	0	0.792958	2.83312	9.08607	0.00673847	0.382847
Prudul26A002369	501	594	582	224	488	361	0.428553	2.93956	4.17291	0.0541854	0.68126
Prudul26A002370	447	733	491	386	512	458	-0.107785	6.88878	1.49653	0.235123	0.903521
Prudul26A002371	6405	5552	5628	5492	7510	7450	-0.0181805	7.86901	0.0359134	0.851564	1
Prudul26A002372	12256	10859	11725	10697	14517	12719	0.228949	-2.78919	0.0895323	0.767794	1
Prudul26A002373	9	7	7	2	10	10	-0.638803	1.65822	0.786033	0.386386	0.957248
Prudul26A002374	27	104	42	76	155	73	0.203195	1.77249	0.18356	0.672858	1
Prudul26A002375	200	305	105	201	202	168	0.115663	5.58829	0.278236	0.603586	1
Prudul26A002376	3785	1707	2747	2299	2638	3092	1.4099	-4.26505	0.803418	0.383012	0.954806
Prudul26A002377	2	1	0	0	0	1	0.304013	-0.268612	0.196885	0.661909	1
Prudul26A002378	26	37	24	2	59	22	-0.0485826	4.32179	0.215964	0.647045	1
Prudul26A002379	938	894	1025	802	1254	1154	0	-4.78464	0	1	1
Prudul26A002381	0	0	0	0	0	0	0.0389039	7.38243	0.0748055	0.787209	1
Prudul26A002382	7946	8356	7584	6887	10197	8135	0.08226	0.412713	0.0820761	0.777387	1
Prudul26A002383	28	49	33	25	35	55	-0.00825577	4.54974	0.00559126	0.941121	1
Prudul26A002384	1199	999	1179	996	1301	1353	0.191389	3.72377	0.286966	0.598233	1
Prudul26A002385	513	559	394	426	570	388	0.113388	0.207834	0.110506	0.742954	1
Prudul26A002386	43	44	44	31	68	34	0.117361	-0.59601	0.0323479	0.859037	1
Prudul26A002387	43	79	23	39	67	43	0.236239	3.43193	0.714249	0.407821	0.967986
Prudul26A002388	899	445	670	598	447	732	0.0973683	5.91236	0.986422	0.332232	0.935924
Prudul26A002389	2877	3279	3073	2355	3634	3434	-0.0522687	5.03965	0.153559	0.699213	1
Prudul26A002392	1853	1469	2110	1476	2433	2193	-0.166396	2.68354	0.774008	0.389207	0.958455
Prudul26A002393	287	215	321	287	309	385	0.253892	-2.97337	0.0846994	0.77396	1
Prudul26A002394	9	10	3	6	8	6	0	-4.75602	0	1	1
Prudul26A002395	0	0	0	0	0	0	-3.30087	-3.76684	2.39754	0.138518	0.838911
Prudul26A002396	0	0	0	3	0	0	-0.111184	5.10801	0.652717	0.428446	0.985268
Prudul26A002397	1941	1130	1427	1444	1843	1892	0	-4.78464	0	1	1
Prudul26A002398	0	0	0	0	0	0	-0.325449	-3.32705	0.146822	0.705548	1
Prudul26A002401	3	5	2	3	7	4	-0.0554855	5.28613	0.297871	0.591128	1
Prudul26A002402	2059	1499	2205	1599	2613	2258	-2.66644	-4.72611	1.67739	0.239768	0.903521
Prudul26A002403	0	0	0	0	2	0	0	-4.75498	0	1	1
Prudul26A002404	0	0	0	0	0	0	0.0561994	1.76004	0.0788572	0.781675	1
Prudul26A002405	128	150	141	125	160	150	-0.00338148	7.17887	0.000157245	0.990121	1
Prudul26A002406	5761	3661	5729	3749	6952	5776	-0.0966215	-2.17067	0.028658	0.867235	1
Prudul26A002407	9	12	30	13	18	28	0.278512	3.24685	0.100258	0.755034	1
Prudul26A002408	8	4	18	2	16	9	2.00471	-4.64175	1.12701	0.308591	0.935924
Prudul26A002412	0	1	0	0	0	0	0.108813	5.78513	0.861024	0.364281	0.944288
Prudul26A002413	1710	2221	1919	1580	2267	2066	0.0840965	6.28254	0.308691	0.584516	1
Prudul26A002416	4212	3903	4006	3373	5041	3945	0.0654637	4.72762	0.533133	0.473579	1
Prudul26A002417	1462	1248	1469	1165	1560	1572	0.0700689	7.40593	0.488293	0.492565	1
Prudul26A002418	8912	8305	8796	7709	9203	9648	0.0676033	8.66714	0.488927	0.492288	1
Prudul26A002419	16930	16844	16629	13485	20850	17956	-0.306419	2.40176	1.35722	0.257436	0.915165
Prudul26A002420	299	119	424	243	452	423	-0.612446	2.56697	3.05915	0.0952867	0.777355
Prudul26A002421	130	25	164	139	202	171	-0.822423	-1.96117	2.03415	0.168897	0.870432
Prudul26A002422	27	5	20	30	37	29	0.209098	4.50272	3.29321	0.0842723	0.753729
Prudul26A002424	1288	1104	1099	963	1060	1202	0.0531335	5.70931	0.180159	0.675671	1
Prudul26A002425	3128	2286	3152	2468	3087	3262	-1.12945	-3.83028	1.4309	0.246773	0.90792
Prudul26A002426	2	1	2	4	4	4	0.141394	6.6599	2.64938	0.118909	0.813255
Prudul26A002427	4462	4924	4437	3550	5180	4914	0.736802	-3.53902	0.429942	0.519331	1
Prudul26A002428	0	6	2	3	2	0	-0.151904	6.93392	1.21785	0.282607	0.928512
Prudul26A002429	4633	3823	5824	4013	6442	6757	0.452874	5.62172	3.04475	0.0965826	0.780161
Prudul26A002431	1901	3285	2118	1540	2600	1756	0.00375097	5.76436	0.000138572	0.990731	1
Prudul26A002433	2767	2246	2022	2396	2488	2560	-0.274819	1.55343	1.37659	0.254175	0.912119
Prudul26A002434	121	114	129	150	187	132	-0.0294832	6.66876	0.0258567	0.87383	1
Prudul26A002435	6208	3452	6675	4851	5982	6860	0	-4.78464	0	1	1
Prudul26A002436	0	0	0	0	0	0	-1.03134	-3.561	0.76441	0.393197	0.960459
Prudul26A002437	4	2	0	2	7	5	1.51205	-1.53	0.832182	0.373146	0.947767
Prudul26A002439	2	42	2	6	4	8	0.075922	5.71105	0.431336	0.518661	1
Prudul26A002440	3055	2065	3051	2276	2855	3142	0	-4.75498	0	1	1
Prudul26A002441	0	0	0	0	0	0	0.612404	0.703955	2.02276	0.17004	0.870432
Prudul26A002442	47	101	32	26	68	40	0	-4.61146	0	1	1
Prudul26A002444	0	0	0	0	0	0	0.00401415	5.14788	0.00168551	0.96765	1
Prudul26A002446	1655	1718	1666	1428	2162	1871	-0.0887437	6.78187	0.14351	0.708772	1
Prudul26A002447	6498	3176	7849	4935	6642	8272	0.909694	3.50539	5.34919	0.0318163	0.594886
Prudul26A002448	173	630	174	200	234	139	0	-4.53517	0	1	1
Prudul26A002449	0	0	0	0	0	0	-0.11423	4.23467	0.221927	0.64258	1
Prudul26A002450	869	1365	1028	950	1467	1477	-0.587558	4.56177	7.69853	0.0115417	0.451714
Prudul26A002453	1893	867	1552	1810	3315	1812	0.07614	4.48049	0.417418	0.525417	1
Prudul26A002455	885	977	995	683	1260	1035	-0.0930198	3.28634	0.516221	0.480592	1
Prudul26A002456	555	422	517	449	715	556	0	-4.78464	0	1	1
Prudul26A002457	0	0	0	0	0	0	-0.0917469	3.32508	0.312089	0.582471	1
Prudul26A002459	280	348	449	296	450	506	0.0449876	1.0376	0.0406611	0.842187	1
Prudul26A002460	56	104	89	75	105	83	0	-4.78464	0	1	1
Prudul26A002461	0	0	0	0	0	0	-0.228123	2.80759	1.18298	0.289411	0.9322
Prudul26A002462	180	244	260	186	376	325	0	-4.78464	0	1	1
Prudul26A002463	0	0	0	0	0	0	0.104933	0.711951	0.0632531	0.803938	1
Prudul26A002464	58	64	24	51	45	49	0.269848	2.8141	0.870392	0.361738	0.941989
Prudul26A002465	159	401	156	205	232	215	-1.04246	-1.15831	6.33736	0.0202555	0.525416
Prudul26A002466	31	6	25	42	45	46	0.0620386	3.43074	0.161286	0.692143	1
Prudul26A002467	730	537	723	610	690	723	0.214156	6.70586	3.42942	0.0785458	0.746087
Prudul26A002470	5706	5431	6490	4068	6662	5798	-0.290976	3.66719	3.58989	0.0723681	0.737934
Prudul26A002471	663	512	710	513	1019	997	0.787509	-3.69102	0.255083	0.618921	1
Prudul26A002472	3	0	2	0	2	1	-0.0962052	4.90172	0.954471	0.340006	0.935924
Prudul26A002473	1496	1100	1619	1209	1939	1717	-0.198699	6.0876	1.28873	0.26942	0.923245
Prudul26A002475	2953	2016	3628	2400	4069	4218	0.0422673	5.35478	0.136525	0.715561	1
Prudul26A002476	1835	1923	2043	1476	2460	2221	0	-4.72496	0	1	1
Prudul26A002477	0	0	0	0	0	0	-0.244724	1.89775	0.91475	0.350034	0.936545
Prudul26A002478	181	96	216	121	266	250	0.241624	4.73136	3.92414	0.0612134	0.708367
Prudul26A002480	1230	1531	1280	916	1516	1322	1.78914	-2.8423	1.9929	0.173081	0.872469
Prudul26A002481	7	18	2	5	1	2	0	-4.72686	0	1	1
Prudul26A002482	0	0	0	0	0	0	-0.0125379	5.6403	0.0201049	0.888633	1
Prudul26A002483	1949	1627	1826	1521	2194	2175	0.767012	-3.36242	0.511054	0.482769	1
Prudul26A002484	0	4	1	2	1	0	-1.95461	-2.96902	2.51965	0.131482	0.832257
Prudul26A002485	0	0	4	2	3	13	-0.130714	2.03235	0.600943	0.447095	0.994875
Prudul26A002487	157	163	190	134	248	231	0.838622	-2.69717	0.7954	0.382852	0.954806
Prudul26A002488	18	2	50	11	23	7	0.161795	5.48612	0.97571	0.33481	0.935924
Prudul26A002489	2373	2746	1835	2212	2164	2261	1.89993	-2.36276	3.00863	0.0978793	0.783005
Prudul26A002490	1	16	0	1	4	0	0.0782424	5.27353	0.284255	0.599676	1
Prudul26A002491	2437	2652	2580	2260	3038	2535	0	-4.67065	0	1	1
Prudul26A002492	0	0	0	0	0	0	0.170266	5.45323	2.38652	0.137729	0.83821
[truncated: 25,043 more rows]

## Sheet: S2_GN8
GeneID	LAUG8R1	LAUG8R2	LAUG8R3	ISAG8R1	ISAG8R2	ISAG8R3	logFC	logCPM	F	PValue	FDR
Prudul26A000001	9113	8010	2481	4673	4865	3601	0.275911	6.67136	0.798485	0.403904	0.833678
Prudul26A000002	29	26	24	20	33	38	-0.333456	-0.754017	0.978328	0.348045	0.806705
Prudul26A000003	4	6	2	6	4	2	-0.231876	-3.10231	0.0962521	0.763325	1
Prudul26A000004	814	726	487	472	673	669	-0.0155633	3.63837	0.0202968	0.889799	1
Prudul26A000005	1763	1746	1288	1390	1415	1807	-0.104947	4.94893	0.758322	0.406121	0.834516
Prudul26A000007	6326	5346	2419	2042	3608	3366	0.419946	6.17071	5.38015	0.0491302	0.437624
Prudul26A000009	19550	16593	9624	10195	13965	13182	0.0885818	8.05379	0.846188	0.381245	0.816259
Prudul26A000010	525	518	256	255	355	321	0.268444	2.83307	3.61304	0.0892376	0.515635
Prudul26A000011	1635	1487	876	985	1107	1157	0.0953794	4.54509	1.30625	0.282097	0.746162
Prudul26A000012	0	0	0	0	0	0	0	-4.68913	0	1	1
Prudul26A000013	81	92	55	47	55	66	0.263358	0.396308	1.29124	0.284704	0.748154
Prudul26A000014	6235	5470	4210	4250	4452	5980	-0.0461193	6.6431	0.144109	0.712891	1
Prudul26A000015	0	0	0	0	0	0	0	-4.68913	0	1	1
Prudul26A000017	197	193	131	84	164	175	0.15035	1.62158	0.447765	0.519923	0.930159
Prudul26A000018	1	108	0	0	82	0	0.166368	-0.653053	0.00605951	0.940796	1
Prudul26A000020	27525	26727	16226	22327	26505	24391	-0.250001	8.87016	7.23724	0.02444	0.384934
Prudul26A000021	280	221	160	134	252	195	0.015778	2.01471	0.00645713	0.937684	1
Prudul26A000023	6624	5776	3983	4155	5476	5285	-0.0429973	6.66552	0.28611	0.605477	0.993318
Prudul26A000024	0	0	0	0	0	0	0	-4.68913	0	1	1
Prudul26A000026	4141	3867	2553	3044	3060	3477	-0.048458	6.03527	0.29739	0.598563	0.989628
Prudul26A000029	9287	8998	5510	7659	7467	8098	-0.165344	7.25961	2.90147	0.122146	0.569673
Prudul26A000030	9207	8826	5630	6799	7625	8849	-0.160023	7.25385	3.58442	0.0903259	0.518042
Prudul26A000031	0	2	0	0	0	0	2.57154	-4.46843	1.44976	0.266907	0.730015
Prudul26A000032	2398	2171	1236	1474	1713	1696	0.0405167	5.10379	0.249325	0.629336	1
Prudul26A000033	8377	7823	4670	4911	6393	6699	0.0221245	6.96712	0.0785108	0.785558	1
Prudul26A000034	57	45	24	19	38	32	0.296209	-0.46615	0.897184	0.36788	0.816259
Prudul26A000035	1016	479	356	231	344	499	0.572669	3.19406	3.89249	0.0845651	0.506713
Prudul26A000036	10642	10172	7234	9545	11042	10737	-0.331266	7.60849	12.2211	0.00659777	0.328361
Prudul26A000037	780	818	879	1189	1086	1197	-0.596201	4.33691	5.55754	0.0485746	0.436081
Prudul26A000038	1506	1296	817	957	934	1073	0.0833377	4.41187	0.673727	0.432619	0.856277
Prudul26A000039	2851	2621	1707	1867	2081	2324	0.00802048	5.44673	0.0107331	0.919722	1
Prudul26A000040	578	486	309	296	391	378	0.172588	2.97486	2.06258	0.184248	0.658098
Prudul26A000041	784	619	493	404	641	622	0.0280145	3.53386	0.0380788	0.849549	1
Prudul26A000042	1709	1626	894	859	1319	1251	0.107637	4.61452	0.987158	0.345984	0.806705
Prudul26A000043	1190	1132	653	601	843	839	0.190171	4.07584	3.731	0.0849247	0.507092
Prudul26A000046	0	0	0	0	0	0	0	-4.68913	0	1	1
Prudul26A000048	2003	1726	850	986	1119	1153	0.258693	4.63537	4.91636	0.0533288	0.444934
Prudul26A000049	0	0	0	0	0	0	0	-4.68913	0	1	1
Prudul26A000050	0	0	0	0	0	0	0	-4.68913	0	1	1
Prudul26A000052	1248	1079	393	379	595	560	0.575106	3.71762	6.98015	0.0286591	0.390789
Prudul26A000053	38	29	17	42	29	29	-0.49107	-0.648189	2.01156	0.189252	0.66423
Prudul26A000054	54	26	67	74	30	89	-0.46496	0.24613	0.66558	0.437818	0.861624
Prudul26A000055	13	14	9	8	9	15	0.000954109	-1.95117	3.45129e-06	0.998558	1
Prudul26A000057	865	819	621	518	616	788	0.108683	3.78628	0.647462	0.441427	0.86479
Prudul26A000058	0	0	0	0	0	0	0	-4.68913	0	1	1
Prudul26A000060	1307	1290	709	721	962	962	0.124157	4.25542	1.75755	0.217074	0.695619
Prudul26A000061	0	1	0	0	0	0	1.80045	-4.5745	0.852097	0.38605	0.816259
Prudul26A000062	448	418	320	473	491	426	-0.404075	3.09769	6.66758	0.0292144	0.392082
Prudul26A000063	0	0	0	0	0	0	0	-4.68913	0	1	1
Prudul26A000064	0	0	0	0	0	0	0	-4.68913	0	1	1
Prudul26A000065	6	2	4	0	1	6	0.622804	-3.32144	0.352872	0.566886	0.967738
Prudul26A000066	1	0	0	0	0	0	1.79017	-4.57507	0.859773	0.384034	0.816259
Prudul26A000067	2595	2331	1171	1487	1570	1555	0.170534	5.09455	2.30281	0.162903	0.628303
Prudul26A000068	5777	5147	3005	3710	4592	4157	-0.0456402	6.4104	0.309047	0.591598	0.986884
Prudul26A000069	751	673	508	538	567	672	-0.0484605	3.60358	0.158583	0.699597	1
Prudul26A000070	2818	2523	2048	1941	2510	2763	-0.112892	5.58114	0.959375	0.35253	0.809115
Prudul26A000071	340	336	241	208	279	333	0.00661326	2.50669	0.00170749	0.967927	1
Prudul26A000072	0	0	0	0	0	0	0	-4.68913	0	1	1
Prudul26A000073	0	0	0	0	0	0	0	-4.68913	0	1	1
Prudul26A000074	0	0	0	0	0	0	0	-4.68913	0	1	1
Prudul26A000075	459	354	259	234	305	360	0.076924	2.67632	0.266718	0.617791	1
Prudul26A000076	0	0	0	0	0	0	0	-4.68913	0	1	1
Prudul26A000077	159	224	68	104	78	84	0.493288	1.20492	2.63784	0.138238	0.594078
Prudul26A000078	16935	14845	6725	12566	16408	9732	-0.259395	7.95359	1.41863	0.268651	0.732121
Prudul26A000079	29	17	22	18	17	30	-0.072068	-1.08261	0.0317956	0.862363	1
Prudul26A000080	1137	927	611	606	655	837	0.156838	3.94276	1.90133	0.200699	0.680544
Prudul26A000081	93	86	49	55	78	55	0.0741876	0.462165	0.0973811	0.761989	1
Prudul26A000082	21900	19812	13144	13574	16908	18222	-0.00835852	8.38899	0.00911347	0.926004	1
Prudul26A000083	1233	1156	760	743	936	1008	0.0508781	4.24134	0.322193	0.583949	0.980731
Prudul26A000084	1743	1467	1031	981	1366	1314	0.0356404	4.67706	0.145692	0.7114	1
Prudul26A000085	2	0	0	0	0	0	2.55289	-4.46955	1.46954	0.263949	0.730015
Prudul26A000086	153	192	167	94	114	239	0.103334	1.67268	0.0912281	0.769809	1
Prudul26A000087	991	746	397	347	526	524	0.391804	3.47661	6.28326	0.0330973	0.402322
Prudul26A000088	0	1	0	0	2	0	-0.936528	-4.36747	0.290124	0.602997	0.991753
Prudul26A000089	296	238	175	233	206	207	-0.0655709	2.1579	0.131801	0.724817	1
Prudul26A000091	4439	3756	1935	2081	2833	2652	0.199517	5.81016	3.38068	0.0985791	0.53158
Prudul26A000094	2119	2173	1606	1924	1815	2323	-0.202054	5.30159	2.42354	0.153431	0.615016
Prudul26A000095	0	2	1	0	3	1	-0.505019	-4.02507	0.14178	0.715101	1
Prudul26A000096	1	4	0	0	3	0	0.473741	-3.95601	0.107081	0.750855	1
Prudul26A000098	9	6	0	4	0	0	1.48709	-3.33163	1.24973	0.292095	0.757069
Prudul26A000099	1057	1040	556	672	785	799	0.0253746	3.98279	0.0679025	0.800185	1
Prudul26A000100	909	913	558	427	571	733	0.285992	3.72394	4.46726	0.0632007	0.466977
Prudul26A000101	4866	4381	2752	3360	4104	3821	-0.106359	6.23807	2.02427	0.187989	0.662641
Prudul26A000102	1844	1565	1232	1090	1368	1859	-0.0482412	4.86693	0.115409	0.74179	1
Prudul26A000103	966	914	566	501	708	756	0.136044	3.82893	1.58023	0.239867	0.715156
Prudul26A000104	5080	4433	2565	1776	2430	3544	0.452235	5.97018	7.37348	0.025777	0.390789
Prudul26A000105	0	0	0	0	0	0	0	-4.68913	0	1	1
Prudul26A000106	145	154	69	129	126	90	-0.149361	1.22867	0.356652	0.564855	0.966612
Prudul26A000107	0	0	0	0	0	0	0	-4.68913	0	1	1
Prudul26A000108	789	616	349	311	459	477	0.284075	3.25355	3.84996	0.0808391	0.499573
Prudul26A000109	0	0	0	0	0	0	0	-4.68913	0	1	1
Prudul26A000110	799	520	375	289	383	466	0.379701	3.17595	5.30426	0.0463102	0.430888
Prudul26A000111	0	0	0	0	0	0	0	-4.68913	0	1	1
Prudul26A000112	12	29	40	41	5	66	-0.506125	-0.54062	0.330687	0.582559	0.980131
Prudul26A000113	0	0	0	0	0	0	0	-4.68913	0	1	1
Prudul26A000114	321	291	228	224	272	307	-0.0919021	2.43496	0.35892	0.563644	0.965578
Prudul26A000115	83	91	60	82	67	78	-0.143304	0.629622	0.352094	0.567306	0.967771
Prudul26A000116	2217	1881	1130	1274	1877	1534	-0.0416931	4.9953	0.156754	0.701236	1
Prudul26A000118	20	27	34	15	17	42	0.0796801	-0.86488	0.0240137	0.880215	1
Prudul26A000120	5269	5613	2313	3901	4041	3307	-0.0211542	6.2895	0.014664	0.906566	1
Prudul26A000121	244	211	161	134	190	208	0.0528864	1.91096	0.094451	0.765473	1
Prudul26A000122	0	84	0	34	1	0	0.840283	-1.25989	0.16496	0.699644	1
Prudul26A000125	5025	4589	2553	2769	3618	3510	0.0924403	6.14248	1.2904	0.284851	0.74832
Prudul26A000126	0	0	0	0	0	0	0	-4.68913	0	1	1
Prudul26A000129	2127	1869	1185	1664	2059	1885	-0.309804	5.13528	15.022	0.00363944	0.269917
Prudul26A000130	919	750	508	553	596	649	0.0804318	3.68684	0.58548	0.46345	0.883623
Prudul26A000131	2122	2260	1377	1706	2032	1886	-0.151184	5.21433	2.85253	0.124943	0.574047
Prudul26A000132	0	0	0	0	0	0	0	-4.68913	0	1	1
Prudul26A000134	80	54	21	55	57	22	-0.0843016	-0.0540199	0.0360555	0.853547	1
Prudul26A000137	5856	4850	3180	3695	4928	4435	-0.103922	6.44551	1.52373	0.247817	0.725137
Prudul26A000139	3252	3015	1734	2080	2307	2318	0.0470518	5.56654	0.347863	0.569601	0.969462
Prudul26A000140	0	0	0	0	0	0	0	-4.68913	0	1	1
Prudul26A000141	0	0	0	0	0	0	0	-4.68913	0	1	1
Prudul26A000142	447	484	235	169	186	300	0.631379	2.53226	10.0111	0.011243	0.356893
Prudul26A000143	0	2	6	3	4	6	-0.699423	-3.21572	0.437955	0.524425	0.933874
Prudul26A000146	1060	933	598	668	766	812	0.0127115	3.96984	0.0198631	0.890974	1
Prudul26A000147	780	950	381	374	624	495	0.28417	3.5135	2.39117	0.156008	0.616801
Prudul26A000148	5141	4631	3569	4797	5875	5835	-0.46842	6.62127	23.241	0.000902452	0.134834
Prudul26A000149	0	0	0	0	0	0	0	-4.68913	0	1	1
Prudul26A000150	7	9	8	4	4	10	0.286509	-2.51506	0.213492	0.654834	1
Prudul26A000151	398	358	240	358	336	317	-0.222504	2.72453	2.01684	0.188726	0.663676
Prudul26A000152	3530	3264	1543	1633	2077	2084	0.298762	5.48104	7.20342	0.0246953	0.386702
Prudul26A000153	0	0	1	0	0	1	-0.0896972	-4.46478	0.00311374	0.9567	1
Prudul26A000155	909	938	652	915	842	891	-0.263997	4.08821	3.89046	0.0795049	0.496349
Prudul26A000156	1502	1441	729	779	1082	932	0.181252	4.36612	2.62813	0.138882	0.595399
Prudul26A000157	0	0	0	0	0	0	0	-4.68913	0	1	1
Prudul26A000158	2	5	4	0	1	4	0.978729	-3.46575	0.877782	0.372878	0.816259
Prudul26A000159	1825	1578	910	1019	1129	1213	0.148406	4.62136	2.72993	0.132322	0.586284
Prudul26A000161	0	0	0	0	0	0	0	-4.68913	0	1	1
Prudul26A000162	0	1	0	2	1	0	-1.48054	-4.2721	0.869925	0.374932	0.816259
Prudul26A000163	0	0	0	0	0	0	0	-4.68913	0	1	1
Prudul26A000164	32	25	24	13	20	37	0.0818278	-0.921967	0.0408142	0.844317	1
Prudul26A000165	0	0	0	0	0	0	0	-4.68913	0	1	1
Prudul26A000166	9687	8306	4338	4728	6706	6150	0.12759	6.98658	1.35381	0.274056	0.737811
Prudul26A000167	10622	9422	5268	5885	8652	7222	0.0126319	7.23587	0.014328	0.907308	1
Prudul26A000168	2	1	4	4	0	4	-0.300322	-3.51034	0.07168	0.794844	1
Prudul26A000170	7	12	5	10	14	5	-0.473074	-2.24645	0.634489	0.445888	0.868663
Prudul26A000171	0	2	0	0	0	0	2.57154	-4.46843	1.44976	0.266907	0.730015
Prudul26A000172	25	19	11	6	13	14	0.539828	-1.64329	1.53639	0.246004	0.723124
Prudul26A000173	3947	3688	2077	2355	2962	2817	0.0513243	5.84149	0.43634	0.525174	0.934606
Prudul26A000174	699	641	346	437	455	482	0.0767333	3.30127	0.396928	0.544091	0.950138
Prudul26A000175	195	147	151	107	114	192	0.126802	1.58603	0.240144	0.635638	1
Prudul26A000176	3630	3193	3040	5194	7084	5779	-1.00178	6.55053	35.4968	0.000299817	0.0757754
Prudul26A000177	2	5	0	0	0	0	4.15843	-4.03307	4.58846	0.0686047	0.477386
Prudul26A000178	770	689	506	696	836	716	-0.370696	3.79567	9.86209	0.0116827	0.356893
Prudul26A000179	14823	13416	7195	8058	10614	10453	0.0722059	7.68777	0.583861	0.464051	0.883964
Prudul26A000180	20	26	4	14	6	4	0.72378	-1.86516	1.12121	0.316808	0.784421
Prudul26A000181	0	0	0	0	0	0	0	-4.68913	0	1	1
Prudul26A000182	0	0	0	0	0	0	0	-4.68913	0	1	1
Prudul26A000183	0	0	1	0	0	1	-0.0896972	-4.46478	0.00311374	0.9567	1
Prudul26A000184	0	0	0	0	0	0	0	-4.68913	0	1	1
Prudul26A000185	62	40	23	28	20	25	0.525636	-0.577493	2.39457	0.155612	0.61646
Prudul26A000186	0	0	0	0	0	0	0	-4.68913	0	1	1
Prudul26A000187	1561	1508	1189	1398	1424	1567	-0.203001	4.83668	2.71764	0.133092	0.586834
Prudul26A000188	0	0	0	0	0	0	0	-4.68913	0	1	1
Prudul26A000189	0	0	0	0	0	0	0	-4.68913	0	1	1
Prudul26A000191	12666	12199	5616	5180	8273	7683	0.311786	7.34395	5.02593	0.0513611	0.440944
Prudul26A000192	2445	2330	1399	1610	1894	1979	-0.0231072	5.23646	0.100273	0.758608	1
Prudul26A000193	5	5	0	6	2	0	0.00134067	-3.37001	1.43571e-05	0.997058	1
Prudul26A000194	515	426	280	243	299	350	0.264275	2.7676	3.92148	0.0785017	0.495445
Prudul26A000195	58	55	88	112	128	123	-0.912532	0.963348	6.14735	0.0349413	0.40592
Prudul26A000196	0	0	0	0	0	0	0	-4.68913	0	1	1
Prudul26A000197	49	38	46	37	36	56	-0.0712508	-0.151858	0.0445106	0.83753	1
Prudul26A000198	4023	3610	2145	2126	2658	2895	0.152101	5.80647	3.81086	0.0821538	0.502076
Prudul26A000200	167	170	115	198	128	150	-0.278693	1.63316	1.25571	0.291014	0.756289
Prudul26A000202	165	216	130	208	168	189	-0.332428	1.84286	2.32165	0.16137	0.625451
Prudul26A000203	13876	12500	7194	5649	7878	10082	0.318844	7.50436	5.84235	0.0383734	0.415147
Prudul26A000207	3688	3445	2061	2385	2706	2835	0.0152622	5.78887	0.0442406	0.838016	1
Prudul26A000208	0	0	0	0	0	0	0	-4.68913	0	1	1
Prudul26A000209	0	0	0	0	0	0	0	-4.68913	0	1	1
Prudul26A000210	928	835	604	760	815	884	-0.232113	3.98584	4.98001	0.0520905	0.442581
Prudul26A000211	2831	2445	1196	1200	1600	1647	0.317249	5.1064	7.21745	0.024589	0.386379
Prudul26A000212	7	3	0	0	0	0	4.61487	-3.82662	5.90407	0.0447178	0.426421
Prudul26A000214	9832	9991	7337	11447	11866	12223	-0.55344	7.70118	22.2711	0.00104207	0.144682
Prudul26A000215	0	0	0	0	1	0	-1.94193	-4.57336	1.0216	0.345114	0.806705
Prudul26A000216	3	0	0	0	0	0	3.04241	-4.37141	1.93543	0.20592	0.686052
Prudul26A000217	3886	3304	1683	1530	2435	2388	0.269527	5.58601	4.11019	0.0729515	0.485918
Prudul26A000221	3177	2660	1706	1728	1529	2558	0.17899	5.4241	1.24234	0.295925	0.761728
Prudul26A000222	4340	3530	2574	3050	3615	3561	-0.152197	6.0741	3.22308	0.105631	0.544378
Prudul26A000223	101	70	56	85	97	69	-0.342539	0.6785	1.86773	0.204373	0.685703
Prudul26A000224	6572	6341	4287	7144	7842	6596	-0.514613	7.00106	20.3359	0.00140869	0.168563
Prudul26A000225	1447	1322	837	938	1179	1161	-0.0512493	4.47956	0.404696	0.540258	0.947361
Prudul26A000226	31	26	8	10	8	12	0.84109	-1.55703	3.34889	0.0999519	0.534084
Prudul26A000227	503	455	304	307	381	416	0.0132557	2.94374	0.0120876	0.914828	1
Prudul26A000228	4	11	8	0	5	11	0.439746	-2.59945	0.225009	0.646366	1
Prudul26A000229	0	0	0	0	0	0	0	-4.68913	0	1	1
Prudul26A000230	22	28	4	16	21	6	0.0313183	-1.52062	0.00263011	0.960201	1
Prudul26A000231	76	9	1604	1836	21	2438	-1.1006	4.48645	0.242967	0.645785	1
Prudul26A000232	842	845	490	712	763	707	-0.207255	3.83046	3.47292	0.0947285	0.525372
Prudul26A000233	1753	1646	1165	1344	1321	1698	-0.110009	4.86828	0.968211	0.350428	0.80687
Prudul26A000234	0	0	0	0	0	0	0	-4.68913	0	1	1
Prudul26A000235	1	0	0	0	0	0	1.79017	-4.57507	0.859773	0.384034	0.816259
Prudul26A000236	1101	1019	591	584	789	787	0.132347	3.96761	1.89639	0.201233	0.681151
Prudul26A000237	1	0	0	0	0	0	1.79017	-4.57507	0.859773	0.384034	0.816259
Prudul26A000239	7219	6519	4719	4784	5974	6587	-0.0762739	6.86547	0.697398	0.424927	0.849096
Prudul26A000240	1406	1333	934	1221	1269	1371	-0.250709	4.62921	6.47922	0.0310426	0.396919
Prudul26A000241	0	0	0	2	0	0	-2.77615	-4.46417	1.6675	0.236771	0.711317
Prudul26A000242	0	0	0	0	0	0	0	-4.68913	0	1	1
Prudul26A000243	7456	5863	4661	4482	7602	6772	-0.223851	6.90566	2.67552	0.136048	0.591149
Prudul26A000244	0	0	0	0	0	0	0	-4.68913	0	1	1
Prudul26A000245	0	0	0	0	0	0	0	-4.68913	0	1	1
Prudul26A000246	5752	5250	4219	5408	5041	6576	-0.321448	6.73618	5.69103	0.0406054	0.416279
Prudul26A000247	23638	26573	13504	17540	19758	23674	-0.137741	8.6522	1.44609	0.25935	0.730015
Prudul26A000248	21	17	18	6	19	22	0.14518	-1.42506	0.0897906	0.771139	1
Prudul26A000250	1277	1259	875	1059	1116	1231	-0.172563	4.4832	2.90311	0.122054	0.569673
Prudul26A000251	2	0	0	0	0	0	2.55289	-4.46955	1.46954	0.263949	0.730015
Prudul26A000252	302	285	167	176	237	244	0.00723472	2.19495	0.00251195	0.961104	1
Prudul26A000253	17	5	1	6	2	1	0.981164	-2.83043	1.05776	0.330145	0.799294
Prudul26A000254	363	351	241	257	237	316	0.0578422	2.53147	0.132463	0.72416	1
Prudul26A000255	2436	2280	1584	1662	1948	2170	-0.04838	5.2982	0.324349	0.582715	0.980239
Prudul26A000256	3207	3010	1779	2069	2438	2436	0.00426414	5.59179	0.00345122	0.954417	1
Prudul26A000257	22	17	9	5	14	10	0.522497	-1.81144	1.19165	0.302906	0.76943
Prudul26A000258	30381	32986	32412	69733	70816	80652	-1.31448	10.0745	36.0195	0.000272833	0.0728415
Prudul26A000259	0	0	0	0	0	0	0	-4.68913	0	1	1
Prudul26A000260	258	235	145	125	168	181	0.241974	1.84961	2.36541	0.157882	0.619929
Prudul26A000261	0	0	0	0	0	0	0	-4.68913	0	1	1
Prudul26A000262	123	177	19	0	52	23	1.82582	0.285406	3.02757	0.129733	0.582878
Prudul26A000263	41	53	32	29	43	41	-0.00540313	-0.297453	0.000363624	0.985195	1
Prudul26A000265	1100	1094	880	996	1287	1193	-0.322788	4.43791	6.25924	0.0333606	0.403062
Prudul26A000268	529	518	257	299	282	349	0.26378	2.84043	3.01745	0.115832	0.558574
Prudul26A000269	46	61	13	13	24	13	0.994689	-0.8063	4.87109	0.054232	0.447542
Prudul26A000270	3	3	2	10	1	2	-0.921208	-3.22011	0.882338	0.371695	0.816259
Prudul26A000271	2	0	0	1	0	0	0.589969	-4.36873	0.116391	0.740686	1
Prudul26A000272	42	31	20	40	56	47	-0.820458	-0.308368	8.84063	0.0153422	0.360629
Prudul26A000275	8067	6602	3519	3783	5397	4975	0.143434	6.68152	1.61172	0.235587	0.711317
Prudul26A000276	1713	1834	1269	1124	1606	1762	-0.0498109	4.92366	0.163234	0.695476	1
Prudul26A000278	2885	2698	1677	1708	1974	2291	0.0929867	5.41596	1.34823	0.274983	0.738713
Prudul26A000281	915	844	653	594	892	890	-0.126743	3.96971	0.945755	0.355808	0.81317
Prudul26A000282	375	351	345	362	330	486	-0.262563	2.91133	1.44757	0.259289	0.730015
Prudul26A000283	365	334	233	201	246	321	0.111613	2.46833	0.498933	0.49756	0.912063
Prudul26A000284	27	17	19	33	29	27	-0.669724	-0.893741	3.41657	0.0970576	0.529661
Prudul26A000285	2	4	2	4	2	2	-0.193887	-3.46351	0.0550764	0.819622	1
Prudul26A000286	21	12	14	10	19	22	-0.255798	-1.4876	0.344295	0.571551	0.97089
Prudul26A000287	0	0	0	0	0	0	0	-4.68913	0	1	1
Prudul26A000288	706	751	565	615	779	804	-0.268172	3.80004	4.16184	0.0712464	0.480358
Prudul26A000290	4555	4257	2692	3323	3472	3759	-0.0703044	6.16337	0.757026	0.406507	0.834756
Prudul26A000291	10	6	3	2	2	3	1.17133	-3.03534	2.90642	0.121868	0.569397
Prudul26A000292	4784	4486	3101	4573	4922	4564	-0.369099	6.44258	14.1291	0.00436235	0.293339
Prudul26A000293	0	0	0	0	0	0	0	-4.68913	0	1	1
Prudul26A000294	0	0	0	0	0	0	0	-4.68913	0	1	1
Prudul26A000295	1823	1858	1058	1245	1402	1418	0.0219056	4.83145	0.0672141	0.801176	1
Prudul26A000296	0	0	0	0	0	0	0	-4.68913	0	1	1
Prudul26A000297	844	654	489	535	702	653	-0.108087	3.65875	0.899405	0.367314	0.816259
Prudul26A000298	0	0	0	0	0	0	0	-4.68913	0	1	1
Prudul26A000299	639	562	315	430	408	464	-0.0006956	3.18776	2.69891e-05	0.995966	1
Prudul26A000301	4698	3904	2263	2258	2206	3015	0.325158	5.86836	7.53072	0.0223569	0.379562
Prudul26A000302	166	110	117	83	118	165	-0.0270763	1.3295	0.0105856	0.920273	1
Prudul26A000303	0	0	4	0	0	4	-0.0117902	-3.94452	0.000169763	0.989884	1
Prudul26A000304	12	8	1	7	16	1	-0.47166	-2.44828	0.282945	0.607449	0.994927
Prudul26A000305	1	2	12	1	0	16	-0.0949128	-2.7946	0.00482212	0.946304	1
Prudul26A000306	1	0	0	0	1	0	-0.151757	-4.46786	0.00713633	0.934497	1
Prudul26A000307	5834	4986	2658	2677	3625	3645	0.224038	6.21583	4.98898	0.0519187	0.442581
Prudul26A000308	5442	4778	2729	2908	3669	3776	0.117215	6.22035	2.13368	0.177564	0.648141
Prudul26A000309	0	0	0	0	0	0	0	-4.68913	0	1	1
Prudul26A000311	2117	1940	1514	1553	1901	2024	-0.13169	5.1797	1.61248	0.235485	0.711317
Prudul26A000312	1117	1063	697	622	673	949	0.182308	4.04946	2.01375	0.189034	0.664074
Prudul26A000315	88	92	48	52	67	67	0.0931097	0.453286	0.177782	0.68302	1
Prudul26A000316	2311	2088	1222	1254	1715	1733	0.0622135	5.0503	0.527668	0.485755	0.90241
Prudul26A000317	91546	81365	46929	66386	79965	98568	-0.355452	10.5535	8.98683	0.0147397	0.360629
Prudul26A000318	6365	5390	2896	2140	3792	3994	0.363438	6.27364	5.11064	0.0523187	0.442669
Prudul26A000319	149	167	89	117	120	116	-0.00793128	1.31742	0.00172003	0.967809	1
Prudul26A000320	0	3	0	1	0	0	1.10512	-4.27534	0.394828	0.545136	0.950896
Prudul26A000321	3784	4324	1891	3010	2641	2686	0.0210976	5.88189	0.0165879	0.900602	1
Prudul26A000322	1420	1240	751	779	1010	1019	0.0839136	4.32202	0.926574	0.360502	0.816259
Prudul26A000323	375	436	301	323	300	387	-0.0246291	2.80729	0.0206622	0.888819	1
Prudul26A000324	0	0	0	0	0	0	0	-4.68913	0	1	1
Prudul26A000325	0	0	0	0	0	0	0	-4.68913	0	1	1
Prudul26A000327	2036	1757	1113	1163	1437	1412	0.0950288	4.84531	1.47619	0.254793	0.730015
Prudul26A000328	0	0	0	0	0	0	0	-4.68913	0	1	1
Prudul26A000329	781	673	331	345	384	439	0.382542	3.22665	7.33656	0.0237093	0.382718
Prudul26A000330	3629	3349	2018	3013	2972	2790	-0.175634	5.85545	2.67894	0.135556	0.590385
Prudul26A000331	2267	2046	1257	1272	1600	1658	0.105631	5.02294	1.93323	0.197293	0.674871
Prudul26A000332	2374	2196	1400	1469	1797	1884	0.0270459	5.16889	0.134136	0.722507	1
Prudul26A000333	0	0	0	0	0	0	0	-4.68913	0	1	1
Prudul26A000334	0	0	0	0	0	0	0	-4.68913	0	1	1
Prudul26A000335	8643	7616	4510	4833	5838	6258	0.0935388	6.91845	1.42569	0.262504	0.730015
Prudul26A000336	10	12	4	4	8	10	0.0340688	-2.37401	0.00370861	0.95275	1
Prudul26A000337	22	15	8	10	6	8	0.650327	-1.94449	1.69703	0.224507	0.704742
Prudul26A000338	103	87	60	58	76	78	0.056126	0.614191	0.0718809	0.794564	1
Prudul26A000339	475	493	392	681	632	754	-0.759635	3.52232	22.2635	0.00104326	0.144682
Prudul26A000341	0	0	0	0	0	0	0	-4.68913	0	1	1
Prudul26A000342	3718	3472	1871	1266	1720	2584	0.511128	5.52781	8.31492	0.0201055	0.377079
Prudul26A000343	11038	9876	5846	6045	8127	8411	0.0499155	7.30662	0.338859	0.57455	0.973026
Prudul26A000344	1	0	0	0	0	0	1.79017	-4.57507	0.859773	0.384034	0.816259
Prudul26A000345	0	1	0	0	2	0	-0.936528	-4.36747	0.290124	0.602997	0.991753
Prudul26A000346	3541	3045	1866	2075	3248	2566	-0.0940444	5.7184	0.718776	0.41817	0.844491
Prudul26A000347	524	499	142	43	182	170	1.32683	2.2384	7.48809	0.0289947	0.39166
Prudul26A000348	4	0	2	10	4	2	-1.58709	-3.17523	2.28269	0.164562	0.630881
Prudul26A000350	113	133	50	108	76	84	-0.115782	0.893096	0.164512	0.694357	1
Prudul26A000351	3219	3185	1971	2275	2324	2777	-0.0069782	5.67579	0.00604119	0.93972	1
Prudul26A000352	3341	3721	2411	3731	3910	3393	-0.402382	6.08275	9.94946	0.0114364	0.356893
Prudul26A000353	5724	5564	4913	6550	5722	7565	-0.433515	6.91162	5.9549	0.0398862	0.41575
Prudul26A000354	3423	2953	1394	1399	2132	1860	0.30079	5.37237	4.7651	0.0568122	0.453074
Prudul26A000355	4	1	0	0	0	0	3.69553	-4.19302	3.48894	0.103118	0.540132
Prudul26A000356	0	0	0	0	0	0	0	-4.68913	0	1	1
Prudul26A000357	7	4	2	0	0	2	2.29761	-3.52803	4.21635	0.0697198	0.479144
Prudul26A000358	178	155	115	103	122	167	0.0281874	1.46523	0.0206893	0.888747	1
Prudul26A000359	159	168	84	44	90	112	0.560439	1.08056	4.18069	0.0707136	0.480081
Prudul26A000360	3902	3494	2079	1992	2878	2798	0.11321	5.77958	1.63681	0.232252	0.70902
Prudul26A000361	4572	4081	2363	2668	3201	3323	0.0564142	6.02024	0.559192	0.473366	0.891977
Prudul26A000362	2132	1766	1061	1279	1630	1438	-0.0180932	4.9051	0.0372158	0.85124	1
Prudul26A000363	2517	2573	1837	2346	2695	2584	-0.304889	5.58363	8.94723	0.0149	0.360629
Prudul26A000368	3182	2710	1398	1278	2048	1926	0.261581	5.30833	4.06447	0.0741102	0.488344
Prudul26A000370	0	0	0	0	0	0	0	-4.68913	0	1	1
Prudul26A000371	13	11	4	8	6	8	0.0956732	-2.32581	0.0314873	0.863024	1
Prudul26A000373	17253	16611	5862	4047	7805	8311	0.743669	7.51702	7.66875	0.0279175	0.390789
Prudul26A000374	2	1	0	1	0	0	1.08801	-4.27645	0.492454	0.500293	0.913163
Prudul26A000375	672	669	359	642	611	479	-0.254465	3.48897	2.13633	0.177321	0.647837
Prudul26A000376	34	39	42	47	38	64	-0.479639	-0.12903	1.7437	0.218745	0.697419
Prudul26A000377	18	17	6	7	6	6	0.844374	-2.11798	2.64375	0.137848	0.593793
Prudul26A000378	1909	2011	826	1164	1159	1154	0.201992	4.70756	1.73275	0.22081	0.700861
Prudul26A000380	20	12	2	0	4	2	2.16464	-2.60215	5.52175	0.0428771	0.419737
Prudul26A000381	0	0	0	0	0	0	0	-4.68913	0	1	1
Prudul26A000382	12	5	5	5	9	6	-0.0587181	-2.52106	0.0100384	0.922353	1
Prudul26A000383	17	32	17	6	8	24	0.655946	-1.42082	1.43297	0.261373	0.730015
Prudul26A000384	1137	807	535	547	644	749	0.148861	3.82434	1.41746	0.263791	0.730015
Prudul26A000385	3	2	8	9	1	10	-0.68	-2.76261	0.503069	0.495829	0.910732
Prudul26A000386	83	90	67	54	73	76	0.0933383	0.566519	0.161903	0.696649	1
Prudul26A000387	4	3	2	8	1	3	-0.639866	-3.22365	0.517673	0.489804	0.904838
Prudul26A000388	26847	24211	20329	22829	25421	33012	-0.329357	8.97624	5.18058	0.0484157	0.436081
Prudul26A000389	4	0	0	0	0	0	3.40294	-4.27967	2.30902	0.171536	0.638956
Prudul26A000390	0	0	0	0	0	0	0	-4.68913	0	1	1
Prudul26A000391	649	557	427	476	500	578	-0.100626	3.38634	0.639981	0.44399	0.867107
Prudul26A000392	2	3	4	0	1	6	0.263908	-3.4638	0.0569	0.816721	1
Prudul26A000395	4090	3296	2788	3301	3831	3840	-0.269994	6.12189	5.87311	0.0379729	0.414777
Prudul26A000399	3306	2943	1677	1783	2326	2266	0.109826	5.51732	1.83232	0.208343	0.688269
Prudul26A000400	0	0	0	0	0	0	0	-4.68913	0	1	1
Prudul26A000401	1807	1831	1197	1287	1401	1594	-0.00278884	4.89211	0.000923758	0.976406	1
Prudul26A000402	50	39	47	37	34	64	-0.100715	-0.105625	0.0793037	0.784509	1
Prudul26A000403	1357	1320	841	1316	1314	1176	-0.312734	4.58943	6.73722	0.0285724	0.390789
Prudul26A000404	389	421	261	308	479	337	-0.244648	2.84639	2.16555	0.174672	0.643269
Prudul26A000405	1488	1260	821	785	990	1133	0.108692	4.38263	1.28468	0.285854	0.749719
Prudul26A000406	1617	1862	742	1006	1580	1087	-0.0272023	4.65282	0.0207681	0.888897	1
Prudul26A000407	2229	2162	1161	1537	1802	1542	-0.0291491	5.07255	0.0806016	0.782804	1
Prudul26A000409	329	263	204	228	235	269	-0.0582857	2.32733	0.141774	0.715107	1
Prudul26A000411	591	540	296	349	370	354	0.192293	3.00891	2.11652	0.179147	0.650728
Prudul26A000412	662	654	592	608	553	849	-0.205711	3.70492	1.0186	0.340444	0.806705
Prudul26A000413	631	629	377	418	419	502	0.0948128	3.27135	0.609259	0.454785	0.876792
Prudul26A000414	0	0	0	0	0	0	0	-4.68913	0	1	1
Prudul26A000415	71	67	76	111	116	103	-0.743752	0.896933	6.72164	0.0287144	0.390789
Prudul26A000416	2	0	0	0	0	0	2.55289	-4.46955	1.46954	0.263949	0.730015
Prudul26A000417	4130	3807	2635	2803	3513	3508	-0.0683802	6.05279	0.760967	0.405335	0.833832
Prudul26A000419	1312	1105	684	719	925	900	0.0869481	4.18305	0.922512	0.361508	0.816259
Prudul26A000420	0	0	0	0	0	0	0	-4.68913	0	1	1
Prudul26A000422	572	452	635	452	550	874	-0.240708	3.57231	0.511346	0.497649	0.912063
Prudul26A000423	23	17	22	33	13	28	-0.408504	-1.03592	0.720972	0.417486	0.843816
Prudul26A000424	0	0	0	0	0	0	0	-4.68913	0	1	1
Prudul26A000425	3	10	3	0	0	3	2.1143	-3.32629	3.41115	0.0972854	0.529781
Prudul26A000426	0	0	0	0	0	0	0	-4.68913	0	1	1
Prudul26A000427	1244	1099	806	940	1049	1092	-0.144223	4.3507	2.21586	0.170232	0.638736
Prudul26A000431	6769	5981	3065	3522	4834	4144	0.118523	6.49372	1.17216	0.306663	0.77354
Prudul26A000433	272	243	163	141	190	208	0.154675	1.98535	0.987018	0.346017	0.806705
Prudul26A000434	1151	1048	805	869	1114	1060	-0.179347	4.31122	2.8006	0.128002	0.579362
Prudul26A000435	28	37	20	19	23	20	0.267541	-0.961581	0.665964	0.435192	0.859354
Prudul26A000436	8	6	2	2	4	2	0.73896	-3.11215	1.06538	0.328501	0.797344
Prudul26A000437	1008	997	758	1104	1037	1103	-0.40096	4.31869	8.70631	0.0159226	0.361346
Prudul26A000438	4862	4321	2763	3816	4045	3931	-0.182086	6.27281	4.39667	0.0649542	0.470422
Prudul26A000439	0	0	0	1	0	0	-1.96292	-4.57236	0.998567	0.350268	0.806705
Prudul26A000441	5412	5193	3298	3847	4725	4666	-0.114137	6.46223	2.46232	0.1505	0.611143
Prudul26A000442	0	0	0	0	0	0	0	-4.68913	0	1	1
Prudul26A000443	0	0	0	0	0	0	0	-4.68913	0	1	1
Prudul26A000444	225	217	153	126	197	217	-0.0149661	1.89363	0.00666291	0.936701	1
Prudul26A000445	1712	1477	1002	960	1266	1371	0.0419987	4.65405	0.211722	0.65616	1
Prudul26A000446	3891	3469	1940	2500	2776	2679	0.00859319	5.79486	0.00938971	0.924895	1
Prudul26A000447	119	95	73	171	125	99	-0.674732	1.20536	5.55209	0.0424235	0.418609
Prudul26A000448	0	0	0	0	12	0	-5.10618	-3.68587	4.16985	0.0844746	0.506713
Prudul26A000449	3	2	0	6	2	0	-0.922033	-3.62798	0.546568	0.47826	0.896315
Prudul26A000450	1300	1181	914	957	1045	1249	-0.0987007	4.4464	0.745139	0.410075	0.838116
Prudul26A000451	2107	1839	1133	1199	1399	1477	0.118744	4.88097	2.30965	0.162344	0.627313
Prudul26A000452	2	0	0	0	1	0	0.610961	-4.36972	0.126474	0.730177	1
Prudul26A000453	0	0	0	0	0	0	0	-4.68913	0	1	1
Prudul26A000454	1	0	0	1	2	0	-1.47247	-4.27364	0.894015	0.368689	0.816259
Prudul26A000455	2486	2462	1780	2238	2278	2455	-0.222004	5.4954	4.35617	0.0659882	0.472976
Prudul26A000458	1532	1474	552	453	664	732	0.705136	4.06376	13.1253	0.0062098	0.328361
Prudul26A000459	2	0	0	0	2	0	-0.184083	-4.27631	0.0117538	0.916007	1
Prudul26A000460	612	881	827	1183	1068	1132	-0.649954	4.28056	4.82655	0.0643458	0.46941
Prudul26A000461	0	1	1	0	2	1	-0.624586	-4.18497	0.199978	0.665137	1
Prudul26A000462	27555	23883	12175	11806	16964	17625	0.240486	8.44125	3.71226	0.0855922	0.508638
Prudul26A000463	2	0	3	0	0	3	0.587564	-3.94919	0.152745	0.70487	1
Prudul26A000465	0	0	1	0	0	2	-0.883011	-4.36507	0.248216	0.630089	1
Prudul26A000466	1103	1040	496	523	831	695	0.149291	3.89702	1.0959	0.322033	0.790473
Prudul26A000467	287	274	185	188	207	253	0.0267452	2.18939	0.0310556	0.863955	1
Prudul26A000470	6720	6771	4170	8478	7605	6318	-0.553918	7.05245	11.3389	0.00913735	0.346827
Prudul26A000471	305	340	302	357	351	399	-0.355571	2.78544	3.04647	0.114318	0.556527
Prudul26A000472	0	0	0	0	0	0	0	-4.68913	0	1	1
Prudul26A000473	537	417	687	789	807	953	-0.694773	3.8442	3.72759	0.0972841	0.529781
Prudul26A000474	9	3	4	5	1	6	0.200478	-2.95238	0.0640792	0.805757	1
Prudul26A000475	156	166	92	85	128	128	0.0957118	1.30123	0.256147	0.624748	1
Prudul26A000476	20218	18115	10709	14250	19635	16181	-0.23077	8.32503	5.03814	0.0509906	0.439942
Prudul26A000477	121915	111367	68368	75660	94390	97476	-0.0188924	10.8426	0.0359284	0.853802	1
Prudul26A000478	33	33	25	25	39	42	-0.36838	-0.556058	1.50357	0.250742	0.728906
Prudul26A000479	0	0	0	0	0	0	0	-4.68913	0	1	1
Prudul26A000480	0	0	0	0	0	0	0	-4.68913	0	1	1
Prudul26A000484	77	70	41	65	90	65	-0.428416	0.448298	3.2908	0.102524	0.5394
Prudul26A000485	795	892	610	463	341	860	0.311656	3.68763	1.06082	0.336156	0.80458
Prudul26A000486	0	0	0	0	0	0	0	-4.68913	0	1	1
Prudul26A000487	0	0	0	4	0	0	-3.68669	-4.26899	2.56109	0.152659	0.613964
Prudul26A000489	6161	5660	3245	3366	4505	4428	0.0938287	6.45471	1.37685	0.270277	0.734139
Prudul26A000490	0	0	0	0	0	0	0	-4.68913	0	1	1
Prudul26A000491	0	0	0	0	0	0	0	-4.68913	0	1	1
Prudul26A000492	38	21	12	3	19	17	0.661066	-1.36925	1.40797	0.265288	0.730015
Prudul26A000493	0	0	0	0	0	0	0	-4.68913	0	1	1
Prudul26A000495	1036	998	1117	1544	1664	1573	-0.706555	4.75013	8.63892	0.020551	0.377561
Prudul26A000496	0	0	0	0	0	0	0	-4.68913	0	1	1
Prudul26A000497	1253	1050	686	381	683	873	0.459083	3.96914	5.41154	0.0468309	0.432087
Prudul26A000499	8623	7873	5528	6089	6876	7858	-0.0933392	7.12548	1.1104	0.319026	0.786813
Prudul26A000500	44	37	45	47	54	56	-0.42903	-0.0359528	1.80504	0.211472	0.691065
Prudul26A000501	1330	1299	892	1018	1074	1266	-0.106495	4.4917	1.10584	0.319965	0.787838
Prudul26A000503	2487	2422	1235	1287	1661	1675	0.199673	5.10096	4.54164	0.0614164	0.462476
Prudul26A000505	388	349	199	208	256	244	0.196156	2.40671	2.04953	0.185511	0.659661
Prudul26A000507	1126	975	668	710	714	914	0.0576056	4.05141	0.263898	0.61963	1
Prudul26A000508	6140	5794	4340	4596	6481	7080	-0.307485	6.81691	7.12506	0.0252992	0.389762
Prudul26A000509	5618	5017	3497	5154	4210	4921	-0.212974	6.54518	2.47977	0.149554	0.609829
Prudul26A000514	9283	7936	5335	6443	8478	7325	-0.167975	7.18548	3.49401	0.0938752	0.524085
Prudul26A000515	0	0	0	0	0	0	0	-4.68913	0	1	1
Prudul26A000516	0	0	0	0	0	0	0	-4.68913	0	1	1
Prudul26A000518	2	0	0	0	0	0	2.55289	-4.46955	1.46954	0.263949	0.730015
Prudul26A000519	17	42	33	30	30	46	-0.300557	-0.530266	0.462062	0.51349	0.924706
Prudul26A000520	4083	4082	2759	3641	3860	4488	-0.308953	6.23229	11.0032	0.0087801	0.344616
Prudul26A000521	240	327	208	534	231	314	-0.687914	2.65675	3.31212	0.108891	0.550789
Prudul26A000522	502	440	333	265	413	450	0.0238988	2.96814	0.023006	0.882733	1
Prudul26A000523	0	2	0	0	0	0	2.57154	-4.46843	1.44976	0.266907	0.730015
Prudul26A000524	781	556	403	464	507	500	0.0403909	3.38027	0.0950453	0.764762	1
Prudul26A000525	195	219	132	135	196	176	-0.066334	1.78787	0.149558	0.707799	1
Prudul26A000526	13	5	3	2	2	3	1.29832	-2.96427	3.2174	0.105897	0.54476
Prudul26A000528	1976	1805	952	1180	1301	1372	0.0774425	4.78216	0.653787	0.439279	0.862514
Prudul26A000529	1107	1078	854	1039	1158	1260	-0.339123	4.42605	7.76922	0.0208235	0.377561
Prudul26A000530	895	974	459	434	728	613	0.188789	3.70858	1.56107	0.242523	0.718824
Prudul26A000531	0	0	0	0	0	0	0	-4.68913	0	1	1
Prudul26A000532	0	0	0	0	0	0	0	-4.68913	0	1	1
Prudul26A000533	9	6	13	10	3	16	-0.130614	-2.14741	0.0324833	0.8609	1
Prudul26A000534	1669	1648	1170	1323	1542	1906	-0.249721	4.92299	5.14282	0.0490822	0.437624
Prudul26A000535	2473	2188	1337	1564	1667	1745	0.0648811	5.14679	0.615477	0.452565	0.874746
Prudul26A000536	95	59	38	69	90	46	-0.328536	0.403971	1.05677	0.330359	0.799455
Prudul26A000537	0	0	0	0	1	0	-1.94193	-4.57336	1.0216	0.345114	0.806705
Prudul26A000538	0	0	0	0	0	0	0	-4.68913	0	1	1
Prudul26A000539	0	0	0	0	0	0	0	-4.68913	0	1	1
Prudul26A000540	188	219	163	192	302	209	-0.445761	2.08411	4.36634	0.0657267	0.472745
Prudul26A000541	8800	8026	5577	7419	8881	8179	-0.307811	7.263	12.1606	0.00668914	0.328361
Prudul26A000542	227	260	145	129	225	183	0.0594302	1.92683	0.0984903	0.760686	1
Prudul26A000543	0	0	0	0	0	0	0	-4.68913	0	1	1
Prudul26A000544	3	4	7	14	4	7	-0.9524	-2.5796	1.46703	0.256167	0.730015
Prudul26A000545	800	823	531	630	806	681	-0.154219	3.80434	1.84923	0.206434	0.686343
Prudul26A000546	135	109	71	51	62	100	0.38108	0.786282	2.32797	0.16086	0.624483
Prudul26A000547	113	125	77	117	172	112	-0.527784	1.25399	5.67661	0.040624	0.416279
Prudul26A000548	27	29	25	36	35	26	-0.419862	-0.679395	1.45939	0.257322	0.730015
Prudul26A000549	3	1	1	0	4	1	-0.169926	-3.81657	0.021983	0.885348	1
Prudul26A000550	0	0	0	0	0	0	0	-4.68913	0	1	1
Prudul26A000551	3785	3514	2216	2580	2810	3000	-0.0120817	5.85911	0.0255813	0.876402	1
Prudul26A000556	7923	6693	3432	3507	4812	4592	0.261674	6.61325	5.56817	0.0421857	0.418609
Prudul26A000557	402	348	219	342	382	316	-0.308769	2.71992	4.37655	0.0654652	0.472073
Prudul26A000558	4929	4847	3987	6036	5866	6150	-0.545663	6.73106	14.7028	0.00404139	0.283138
Prudul26A000560	1636	1566	1001	968	1426	1419	-0.0334634	4.6969	0.115207	0.741953	1
Prudul26A000561	1	0	0	0	0	0	1.79017	-4.57507	0.859773	0.384034	0.816259
Prudul26A000562	214	192	113	97	126	148	0.29088	1.52722	2.75869	0.130542	0.584089
Prudul26A000563	0	0	0	0	0	0	0	-4.68913	0	1	1
Prudul26A000564	0	0	0	0	0	0	0	-4.68913	0	1	1
Prudul26A000565	494	383	254	232	474	331	-0.057004	2.80651	0.0824209	0.780439	1
Prudul26A000567	3115	2674	1457	1646	1987	2041	0.136342	5.36593	2.26745	0.165832	0.633076
Prudul26A000568	173	218	104	137	214	145	-0.20101	1.69701	0.872139	0.374352	0.816259
Prudul26A000569	17	10	5	9	11	6	0.0479141	-2.15106	0.00789548	0.93111	1
Prudul26A000570	0	0	0	0	0	0	0	-4.68913	0	1	1
Prudul26A000571	870	937	899	861	695	1217	-0.14917	4.1968	0.310804	0.59396	0.98773
Prudul26A000574	2470	2045	1387	1508	1572	1843	0.0683377	5.13049	0.558863	0.473492	0.89198
Prudul26A000575	0	0	0	0	0	0	0	-4.68913	0	1	1
Prudul26A000576	6579	5881	2211	2215	2851	3055	0.599165	6.13807	10.2084	0.0130173	0.358341
Prudul26A000578	74	68	44	46	47	64	0.0578298	0.197919	0.0560663	0.818041	1
Prudul26A000579	963	827	511	583	677	686	0.0401641	3.77813	0.17537	0.685041	1
Prudul26A000580	2	0	0	0	2	0	-0.184083	-4.27631	0.0117538	0.916007	1
Prudul26A000581	0	0	0	0	0	0	0	-4.68913	0	1	1
Prudul26A000582	741	759	347	1	245	497	1.17078	2.99226	0.993167	0.365943	0.816259
Prudul26A000583	88	87	70	108	83	86	-0.353504	0.820444	1.83563	0.207967	0.688106
Prudul26A000584	325	317	193	183	271	262	0.0413997	2.33196	0.0792928	0.784523	1
Prudul26A000585	5571	4996	3048	3349	4095	4184	0.031288	6.34593	0.194522	0.669416	1
Prudul26A000586	5619	4520	2294	2044	3328	3095	0.335692	6.03697	5.37146	0.0464185	0.430955
Prudul26A000587	5	6	0	2	0	0	1.983	-3.63936	2.10088	0.180607	0.653049
Prudul26A000589	1912	1623	875	886	1093	1153	0.27721	4.58311	7.51466	0.0224651	0.379562
Prudul26A000592	1422	1388	1048	1185	1215	1500	-0.17615	4.67432	2.12655	0.17822	0.649365
Prudul26A000593	13145	12361	7772	8499	10661	11250	-0.054636	7.68703	0.465043	0.512167	0.923554
Prudul26A000594	6130	5830	4169	4882	5142	6626	-0.213057	6.74603	3.80333	0.0824102	0.502563
Prudul26A000595	165	112	38	24	51	53	1.03995	0.483579	7.88062	0.0201518	0.377079
Prudul26A000596	2636	2452	1489	1524	1808	1940	0.125495	5.25409	2.92667	0.120737	0.566343
Prudul26A000597	0	0	0	0	2	0	-2.73697	-4.46615	1.72532	0.229587	0.70512
Prudul26A000598	0	0	0	0	0	0	0	-4.68913	0	1	1
Prudul26A000599	5562	5809	3976	5789	6047	6533	-0.431458	6.79783	17.6896	0.00220424	0.213654
Prudul26A000600	0	0	0	0	0	0	0	-4.68913	0	1	1
Prudul26A000601	0	0	0	0	0	0	0	-4.68913	0	1	1
Prudul26A000602	1456	1189	775	815	1030	973	0.0829377	4.33025	0.83726	0.383661	0.816259
Prudul26A000603	0	2	0	0	0	0	2.57154	-4.46843	1.44976	0.266907	0.730015
Prudul26A000604	8	15	9	12	9	11	-0.169147	-2.01667	0.107065	0.750873	1
Prudul26A000605	1411	1322	919	1099	1141	1208	-0.0987977	4.53831	1.01574	0.339438	0.806705
Prudul26A000606	3639	3416	1903	2357	2842	2598	-0.00909185	5.75389	0.0117326	0.916082	1
Prudul26A000607	2273	2068	1271	1722	1726	1840	-0.118513	5.1468	1.713	0.222512	0.702289
Prudul26A000608	3	9	1	8	10	1	-0.788125	-2.81191	0.752809	0.407767	0.836221
Prudul26A000609	18	17	9	10	8	13	0.291561	-1.83591	0.430379	0.527953	0.937354
Prudul26A000610	21966	19911	9740	9866	13361	13800	0.259451	8.12979	4.83654	0.0549344	0.448954
Prudul26A000611	121	149	52	54	68	74	0.482716	0.742444	3.552	0.0915785	0.519773
Prudul26A000613	1010	952	553	539	674	730	0.177041	3.84048	3.37106	0.0989916	0.532237
Prudul26A000614	163	148	62	89	138	80	0.0397996	1.1391	0.0224225	0.884217	1
Prudul26A000615	0	0	0	0	0	0	0	-4.68913	0	1	1
Prudul26A000616	4195	3877	2764	3173	3327	4016	-0.130176	6.12514	1.81683	0.210112	0.689388
Prudul26A000617	1	0	0	0	2	0	-0.946802	-4.36803	0.298672	0.597788	0.989305
Prudul26A000618	18	8	1	3	5	1	1.24015	-2.71077	2.02471	0.187946	0.662641
Prudul26A000622	65895	52207	22041	22709	38770	32140	0.337767	9.50493	2.71626	0.136351	0.591298
Prudul26A000623	0	0	0	0	0	0	0	-4.68913	0	1	1
Prudul26A000624	0	0	0	0	0	0	0	-4.68913	0	1	1
Prudul26A000626	2840	2389	1287	1340	1801	1740	0.201191	5.17905	3.95506	0.0774339	0.492682
Prudul26A000628	6257	5549	2891	2937	4368	3899	0.179095	6.36185	2.65175	0.137323	0.592835
Prudul26A000629	0	0	0	0	0	0	0	-4.68913	0	1	1
Prudul26A000630	0	0	0	0	0	0	0	-4.68913	0	1	1
Prudul26A000631	0	0	0	0	0	0	0	-4.68913	0	1	1
Prudul26A000632	2278	2168	1587	1858	1945	2138	-0.148183	5.297	2.18282	0.173131	0.641981
Prudul26A000633	2154	1544	1083	1355	1765	1453	-0.137285	4.9211	1.35774	0.273407	0.737076
Prudul26A000634	3	4	0	2	2	0	0.502462	-3.75485	0.179722	0.681405	1
Prudul26A000635	2092	1826	1129	1285	1357	1548	0.0667811	4.8975	0.594821	0.460013	0.880965
Prudul26A000636	0	2	0	1	0	0	0.608618	-4.36761	0.120115	0.736746	1
Prudul26A000637	270	330	219	270	197	285	-0.0523301	2.38007	0.0580055	0.814987	1
Prudul26A000638	0	0	0	0	0	0	0	-4.68913	0	1	1
Prudul26A000639	0	0	0	0	0	0	0	-4.68913	0	1	1
Prudul26A000640	7928	7226	3401	3068	4377	4862	0.373626	6.59903	7.81029	0.0207094	0.377561
Prudul26A000641	0	0	0	0	0	0	0	-4.68913	0	1	1
Prudul26A000642	0	0	0	0	0	0	0	-4.68913	0	1	1
Prudul26A000643	902	785	633	764	929	879	-0.310015	4.01254	6.92844	0.026897	0.390789
Prudul26A000644	672	657	501	490	513	708	-0.0571945	3.53975	0.144423	0.712594	1
Prudul26A000645	3	7	0	4	2	0	0.421823	-3.47096	0.126549	0.730101	1
Prudul26A000646	6	1	4	16	0	4	-1.07966	-2.83056	0.847009	0.381492	0.816259
Prudul26A000647	479	506	211	271	343	283	0.180174	2.74037	1.0694	0.327639	0.796578
Prudul26A000648	3619	3466	2652	1699	2710	3612	0.147361	5.84717	0.586214	0.466448	0.886697
Prudul26A000649	6165	6120	2349	4140	4294	3474	0.0314792	6.39821	0.0247127	0.879131	1
Prudul26A000651	4415	3680	1872	1932	3161	2494	0.174265	5.79551	1.48353	0.254847	0.730015
Prudul26A000652	244	282	179	198	196	249	-0.040503	2.14902	0.0551497	0.819504	1
Prudul26A000653	2504	2502	1197	1947	1743	1795	-0.0608192	5.23566	0.189332	0.673705	1
Prudul26A000654	266	179	135	157	134	169	0.126813	1.76438	0.398089	0.543514	0.949631
Prudul26A000657	19568	16725	8808	9405	13805	12166	0.134562	7.99781	1.30233	0.282774	0.74671
Prudul26A000658	0	0	0	0	0	0	0	-4.68913	0	1	1
Prudul26A000659	73	78	49	45	73	66	-0.0472149	0.357801	0.0389121	0.847935	1
Prudul26A000661	99	128	114	47	85	171	0.0961551	1.10198	0.054361	0.82124	1
Prudul26A000662	1276	1165	829	877	1034	1066	-0.0386775	4.3494	0.177843	0.682969	1
Prudul26A000664	4	7	3	2	6	3	0.165229	-3.06598	0.0543506	0.820791	1
Prudul26A000666	6337	6095	3775	4090	4725	5474	-0.00469006	6.62404	0.00337815	0.954901	1
Prudul26A000667	35286	34869	23699	45453	49122	53607	-0.834625	9.64878	62.3118	2.23695e-05	0.0131508
Prudul26A000668	0	0	0	0	0	0	0	-4.68913	0	1	1
Prudul26A000669	0	0	0	0	0	0	0	-4.68913	0	1	1
Prudul26A000670	0	1	0	0	0	0	1.80045	-4.5745	0.852097	0.38605	0.816259
Prudul26A000671	625	648	426	546	515	574	-0.129417	3.4533	0.968112	0.350452	0.80687
Prudul26A000672	42	39	10	53	38	12	-0.497817	-0.583951	0.745599	0.410895	0.838629
Prudul26A000673	1	0	0	0	0	0	1.79017	-4.57507	0.859773	0.384034	0.816259
Prudul26A000674	2384	2458	1748	2862	2646	2514	-0.463959	5.60193	10.8976	0.00929036	0.346827
Prudul26A000676	683	606	292	241	360	388	0.461223	3.01942	8.14509	0.018661	0.373083
Prudul26A000678	10	10	3	10	2	3	0.315058	-2.633	0.169943	0.689653	1
Prudul26A000679	0	1	0	2	1	0	-1.48054	-4.2721	0.869925	0.374932	0.816259
Prudul26A000680	3320	3483	1770	1935	2591	2474	0.0879592	5.63995	0.870818	0.374698	0.816259
Prudul26A000681	2066	1815	1114	1394	1574	1509	-0.0461599	4.93831	0.301366	0.596167	0.989089
Prudul26A000682	0	0	0	0	0	0	0	-4.68913	0	1	1
Prudul26A000684	5	2	2	0	5	2	0.180213	-3.46996	0.0321322	0.861644	1
Prudul26A000686	1662	1537	1116	1130	1419	1590	-0.103166	4.7862	1.08721	0.323854	0.792363
Prudul26A000687	131	124	60	120	105	67	-0.142147	1.00392	0.2365	0.638181	1
Prudul26A000688	3802	3282	1523	1783	2522	2126	0.186567	5.56992	1.85564	0.206173	0.686112
Prudul26A000689	393	350	51	69	72	57	1.66101	1.57045	10.4801	0.0132278	0.359163
Prudul26A000690	1	0	0	0	0	0	1.79017	-4.57507	0.859773	0.384034	0.816259
Prudul26A000691	6	1	3	2	2	3	0.320478	-3.41636	0.138598	0.718155	1
Prudul26A000692	0	0	0	0	0	0	0	-4.68913	0	1	1
Prudul26A000693	4480	4109	2532	2462	3583	3390	0.0519928	6.04755	0.36081	0.562638	0.965081
Prudul26A000694	11	6	6	6	2	10	0.16341	-2.54594	0.0584578	0.814282	1
Prudul26A000695	25	15	17	18	41	17	-0.561803	-1.08154	1.59479	0.237874	0.713017
Prudul26A000696	300	233	103	155	231	136	0.0340761	1.89151	0.0181485	0.895753	1
Prudul26A000697	3	4	2	1	4	2	0.177645	-3.46796	0.0476422	0.832008	1
Prudul26A000699	17	10	9	4	12	9	0.357771	-2.08923	0.441314	0.522875	0.932545
Prudul26A000700	0	0	0	2	0	0	-2.77615	-4.46417	1.6675	0.236771	0.711317
Prudul26A000701	76	80	60	67	63	73	-0.0758253	0.495962	0.0998475	0.759102	1
Prudul26A000702	0	0	0	0	0	0	0	-4.68913	0	1	1
Prudul26A000703	3	0	3	1	0	3	0.425366	-3.81182	0.104391	0.753885	1
Prudul26A000704	1708	1546	846	973	1121	1131	0.132244	4.55319	2.1079	0.17995	0.652068
Prudul26A000705	0	0	0	0	0	0	0	-4.68913	0	1	1
Prudul26A000706	1	0	0	0	0	0	1.79017	-4.57507	0.859773	0.384034	0.816259
Prudul26A000707	75	47	26	25	36	31	0.451866	-0.321974	2.18145	0.173252	0.642008
Prudul26A000709	2144	2284	1333	1973	1714	1865	-0.152369	5.20934	1.43141	0.261615	0.730015
Prudul26A000710	501	431	207	172	281	262	0.45359	2.55065	6.43648	0.031477	0.397881
Prudul26A000711	8796	8637	6978	11177	10062	12020	-0.603242	7.58923	16.5579	0.00278309	0.238731
Prudul26A000712	0	0	0	4	0	0	-3.68669	-4.26899	2.56109	0.152659	0.613964
Prudul26A000713	4346	3988	2246	2533	3136	3009	0.0790898	5.94966	1.02522	0.337309	0.806073
Prudul26A000714	12	11	2	5	13	2	0.0565907	-2.45165	0.00570517	0.941417	1
Prudul26A000715	796	908	420	625	554	551	0.0637186	3.63777	0.15058	0.706856	1
Prudul26A000716	2701	2494	1609	1615	1984	2212	0.045413	5.34987	0.330107	0.579446	0.977417
Prudul26A000718	3267	3111	1775	2118	2551	2482	-0.0135	5.62503	0.0320437	0.861833	1
Prudul26A000719	238	250	218	288	289	305	-0.461891	2.41461	5.52893	0.0427692	0.419719
Prudul26A000720	0	0	0	0	0	0	0	-4.68913	0	1	1
Prudul26A000722	2237	1774	991	1241	1400	1323	0.108532	4.84144	0.960056	0.352367	0.809036
Prudul26A000725	1155	999	697	801	739	933	0.0155827	4.11668	0.0170277	0.899003	1
Prudul26A000726	1267	807	717	424	837	1010	0.150477	4.02495	0.369805	0.560607	0.963885
Prudul26A000727	4	10	4	7	7	7	-0.405188	-2.59722	0.446443	0.520525	0.930621
Prudul26A000728	4268	3984	2568	2893	3198	3599	-0.0279435	6.05616	0.131154	0.725462	1
Prudul26A000729	0	2	1	0	2	1	-0.131191	-4.10335	0.00978097	0.923351	1
Prudul26A000730	1441	1424	895	1200	1103	1295	-0.131723	4.58753	1.406	0.2656	0.730015
Prudul26A000731	483	474	317	386	459	418	-0.167844	3.05696	1.82568	0.209098	0.688324
Prudul26A000733	651	435	448	447	527	671	-0.243869	3.39102	1.72357	0.221216	0.701329
Prudul26A000734	43	31	37	19	19	53	0.179394	-0.521936	0.161682	0.696844	1
Prudul26A000736	83	104	108	71	132	135	-0.267575	1.09656	0.691927	0.426684	0.851097
Prudul26A000737	18410	15416	8621	9087	13165	12234	0.0910544	7.93753	0.705836	0.422239	0.846763
Prudul26A000738	0	0	0	0	0	0	0	-4.68913	0	1	1
Prudul26A000739	1192	1048	567	884	993	733	-0.124242	4.13152	0.680309	0.430457	0.854408
Prudul26A000740	0	0	0	0	1	0	-1.94193	-4.57336	1.0216	0.345114	0.806705
Prudul26A000741	6	11	10	2	6	10	0.495345	-2.43605	0.528573	0.485391	0.902328
Prudul26A000742	146	118	179	164	204	238	-0.516588	1.83714	2.60605	0.14211	0.600158
Prudul26A000744	179	220	130	99	114	178	0.272571	1.58702	1.48309	0.253763	0.730015
Prudul26A000745	1144	1066	777	719	984	1016	-0.0245768	4.2174	0.0527312	0.823428	1
Prudul26A000746	2	0	0	0	2	0	-0.184083	-4.27631	0.0117538	0.916007	1
Prudul26A000750	1190	1035	856	894	860	1226	-0.1082	4.31743	0.518567	0.489457	0.904647
Prudul26A000751	0	1	0	0	0	0	1.80045	-4.5745	0.852097	0.38605	0.816259
Prudul26A000752	4	2	3	0	4	4	0.036934	-3.41625	0.00134034	0.971582	1
Prudul26A000753	0	0	0	0	0	0	0	-4.68913	0	1	1
Prudul26A000754	0	0	0	0	0	0	0	-4.68913	0	1	1
Prudul26A000755	42	47	52	66	38	71	-0.428702	0.128443	1.22927	0.295839	0.761706
Prudul26A000756	8765	8486	6399	8218	8530	10521	-0.364816	7.39185	9.61944	0.012445	0.356893
Prudul26A000757	0	0	0	0	0	0	0	-4.68913	0	1	1
Prudul26A000758	4099	3567	2305	2507	2757	3238	0.0376894	5.89916	0.211575	0.65627	1
Prudul26A000759	1843	1643	947	1063	1192	1274	0.120887	4.67671	2.0047	0.189938	0.665177
Prudul26A000762	1042	940	606	670	820	803	-0.0145843	3.98489	0.0269151	0.873252	1
Prudul26A000763	4642	4233	2298	2921	3728	3352	-0.0529154	6.08824	0.352589	0.567039	0.967771
Prudul26A000764	173	124	70	97	127	84	0.0198119	1.13749	0.00685291	0.935807	1
Prudul26A000765	110	116	47	443	45	63	-1.3731	1.533	1.87109	0.223531	0.70348
Prudul26A000766	0	0	0	0	0	0	0	-4.68913	0	1	1
Prudul26A000767	1	0	0	0	0	0	1.79017	-4.57507	0.859773	0.384034	0.816259
Prudul26A000768	0	0	0	0	0	0	0	-4.68913	0	1	1
Prudul26A000769	3399	3223	2610	2957	2885	3586	-0.184489	5.94553	1.96411	0.194298	0.671232
Prudul26A000770	0	0	0	0	0	0	0	-4.68913	0	1	1
Prudul26A000771	2133	1576	327	792	1042	461	0.475021	4.26683	0.744324	0.423769	0.848195
Prudul26A000772	0	1	0	0	0	0	1.80045	-4.5745	0.852097	0.38605	0.816259
Prudul26A000773	112	97	90	93	106	129	-0.273109	1.07126	1.47912	0.254355	0.730015
Prudul26A000774	0	0	0	0	0	0	0	-4.68913	0	1	1
Prudul26A000775	0	0	0	0	0	0	0	-4.68913	0	1	1
Prudul26A000776	2	5	0	7	0	0	-0.302984	-3.57181	0.0431548	0.839989	1
Prudul26A000777	1822	1232	765	435	619	1005	0.693372	4.2001	8.29645	0.0213817	0.377561
Prudul26A000778	4	5	2	5	2	2	0.0506362	-3.27313	0.00436649	0.948736	1
Prudul26A000779	6	6	3	1	3	4	0.698393	-3.14973	0.951933	0.354315	0.81105
Prudul26A000780	9364	8436	4499	4717	6168	6218	0.171312	6.97123	3.44824	0.0957397	0.527955
Prudul26A000781	1468	1394	884	1064	1070	1193	-0.0228319	4.524	0.0580959	0.814845	1
Prudul26A000783	1917	1728	1094	1102	1244	1508	0.109024	4.79274	1.45554	0.257907	0.730015
Prudul26A000785	203	179	82	112	96	103	0.326814	1.32309	2.12744	0.178138	0.649329
Prudul26A000787	2358	2247	1336	1300	1671	1891	0.101195	5.11834	1.33802	0.276689	0.74014
Prudul26A000788	531	505	381	487	533	492	-0.263684	3.2757	3.71036	0.08566	0.508638
Prudul26A000790	2	2	0	7	6	0	-1.86922	-3.41029	2.40786	0.154591	0.615694
Prudul26A000791	0	0	0	0	0	0	0	-4.68913	0	1	1
Prudul26A000793	13125	12551	7286	9739	10502	11129	-0.132513	7.70328	2.40705	0.154653	0.615694
Prudul26A000794	2289	1927	1417	1513	1765	2031	-0.0882253	5.15537	0.900219	0.367107	0.816259
Prudul26A000795	562	474	309	239	365	424	0.210715	2.93142	1.83985	0.207489	0.687639
Prudul26A000797	871	757	487	552	549	675	0.0548055	3.65645	0.232691	0.640866	1
Prudul26A000798	3	2	0	2	0	0	0.92829	-4.02945	0.41784	0.533893	0.94177
Prudul26A000799	3572	3162	2689	1481	2700	3975	0.0943693	5.83426	0.112812	0.747432	1
Prudul26A000800	497	354	206	184	182	290	0.468307	2.44417	5.26151	0.0470248	0.432401
Prudul26A000801	0	0	0	0	0	0	0	-4.68913	0	1	1
Prudul26A000802	0	0	0	0	2	0	-2.73697	-4.46615	1.72532	0.229587	0.70512
Prudul26A000803	17	14	16	10	29	20	-0.433029	-1.37974	0.886023	0.370743	0.816259
Prudul26A000804	0	0	0	0	0	0	0	-4.68913	0	1	1
Prudul26A000805	4	6	2	0	0	3	1.69683	-3.52549	2.26594	0.165959	0.633091
Prudul26A000806	3193	2691	1391	1294	1932	1839	0.306796	5.28436	6.55479	0.0302925	0.394038
Prudul26A000807	0	0	0	0	0	0	0	-4.68913	0	1	1
Prudul26A000808	3	5	0	2	6	0	-0.240074	-3.47072	0.0414731	0.843085	1
Prudul26A000809	0	0	0	0	0	0	0	-4.68913	0	1	1
Prudul26A000811	0	1	0	0	1	0	-0.141483	-4.46729	0.00633231	0.938288	1
Prudul26A000812	459	465	263	211	345	356	0.199963	2.75434	1.61621	0.234986	0.711317
Prudul26A000813	5057	4533	2541	2595	3487	3456	0.143108	6.11324	2.85731	0.124667	0.573414
Prudul26A000814	3022	2760	1651	2158	2318	2392	-0.0907116	5.53389	1.28362	0.28604	0.749916
Prudul26A000815	4164	3717	2438	2299	2735	3434	0.104673	5.92064	1.17433	0.306241	0.77282
Prudul26A000817	973	960	696	664	788	907	-0.00367601	4.02771	0.00104865	0.974862	1
Prudul26A000818	252	346	181	186	302	252	-0.0985802	2.30931	0.260231	0.622039	1
Prudul26A000819	0	0	1	0	0	1	-0.0896972	-4.46478	0.00311374	0.9567	1
Prudul26A000820	1346	1298	929	799	1136	1245	0.0125705	4.45743	0.0115694	0.916666	1
Prudul26A000821	4697	4570	2841	3223	3579	3916	-0.0133077	6.20954	0.0307315	0.864659	1
Prudul26A000822	1848	1884	1218	1121	1386	1649	0.0820466	4.88306	0.66407	0.435823	0.859913
Prudul26A000823	8	14	5	6	13	6	-0.0858112	-2.27575	0.0221257	0.88498	1
Prudul26A000825	2299	1951	1366	1464	1675	1826	-0.00551192	5.1025	0.0044306	0.948362	1
Prudul26A000826	3	56	0	55	25	0	-0.811326	-1.02003	0.248891	0.635846	1
Prudul26A000829	1819	1576	1156	1010	1313	1540	0.07187	4.77026	0.445204	0.521091	0.931209
Prudul26A000830	379	355	242	269	262	322	0.010907	2.58181	0.00562944	0.941806	1
Prudul26A000831	4	4	6	7	4	6	-0.402963	-2.83629	0.34701	0.570066	0.969865
Prudul26A000832	1321	1307	687	803	938	952	0.0893349	4.27033	0.887992	0.370235	0.816259
Prudul26A000833	14	10	13	6	11	19	-0.0622019	-1.85762	0.0136083	0.909654	1
Prudul26A000834	1880	1660	1152	1113	1615	1534	-0.0330947	4.85977	0.119481	0.737412	1
Prudul26A000836	22135	17864	10590	11617	16743	14311	0.0386192	8.22088	0.12083	0.735998	1
Prudul26A000837	68	79	42	54	52	59	-0.00555597	0.244165	0.000514541	0.98239	1
Prudul26A000838	1728	1549	950	908	1111	1246	0.180197	4.58926	4.41727	0.0644364	0.469564
Prudul26A000839	8549	8365	4995	5380	6651	7184	0.000674824	7.05233	7.40395e-05	0.993319	1
Prudul26A000840	35	35	17	36	21	21	-0.0914468	-0.801751	0.0562329	0.817776	1
Prudul26A000841	2	3	0	0	0	0	3.71019	-4.19192	3.81787	0.0907667	0.518286
Prudul26A000842	108	129	44	67	104	55	0.0704185	0.725193	0.0509872	0.826317	1
Prudul26A000843	61	65	31	67	49	37	-0.210083	0.066264	0.3914	0.54685	0.952229
Prudul26A000844	2185	1965	1214	1597	1911	1658	-0.146514	5.0959	2.65447	0.137145	0.592651
Prudul26A000845	91	65	121	48	115	171	-0.282667	1.05286	0.326443	0.583737	0.980608
Prudul26A000847	43	23	10	36	48	14	-0.645525	-0.735357	1.58208	0.239611	0.714738
Prudul26A000849	10830	9783	6015	7129	8882	8407	-0.0709857	7.36662	0.830775	0.385432	0.816259
Prudul26A000851	441	404	330	360	390	463	-0.199817	2.98042	1.76937	0.21566	0.695225
Prudul26A000852	0	0	0	0	0	0	0	-4.68913	0	1	1
Prudul26A000853	6531	6389	4277	4844	5303	6019	-0.0878575	6.76519	1.01923	0.338651	0.806705
Prudul26A000854	2361	2351	1409	1549	1835	1904	0.020617	5.20598	0.0749619	0.790325	1
Prudul26A000855	8742	7806	5217	5378	6675	7405	-0.0177979	7.0601	0.0464857	0.834025	1
Prudul26A000856	8624	7960	4285	6180	6660	6274	-0.0952767	7.01071	0.897788	0.367726	0.816259
Prudul26A000857	3196	2966	1905	1857	2316	2559	0.0792435	5.57862	1.021	0.338254	0.806705
Prudul26A000858	886	784	540	515	661	712	0.0513688	3.7327	0.250786	0.628347	1
Prudul26A000859	0	0	0	0	0	0	0	-4.68913	0	1	1
Prudul26A000860	251	280	238	187	317	309	-0.193226	2.39173	0.789338	0.397054	0.826728
Prudul26A000862	2619	2185	1519	1740	2146	2040	-0.0926191	5.31486	1.30077	0.283045	0.746964
Prudul26A000863	207	175	181	135	154	225	0.0145217	1.84202	0.00362936	0.953256	1
Prudul26A000866	16623	15331	11564	13361	14699	17591	-0.230648	8.1928	4.28717	0.0677974	0.47629
Prudul26A000867	2339	2504	2294	4895	4125	3168	-0.921399	6.04411	10.3219	0.0161746	0.362592
Prudul26A000868	0	0	0	0	0	0	0	-4.68913	0	1	1
Prudul26A000870	1069	980	569	600	696	801	0.120197	3.9225	1.50502	0.25053	0.728659
Prudul26A000871	43026	41759	26560	46465	49603	44300	-0.529867	9.6956	20.6654	0.00133627	0.165553
Prudul26A000872	6607	6285	3294	3012	4087	4868	0.234697	6.48236	4.20558	0.070018	0.479827
Prudul26A000873	26049	22539	13198	14214	18474	19173	0.051002	8.50825	0.299698	0.59717	0.989305
Prudul26A000874	96	96	65	79	83	108	-0.244452	0.812921	1.33507	0.277185	0.740484
Prudul26A000875	102	73	38	81	75	50	-0.210926	0.476446	0.471223	0.509445	0.920918
Prudul26A000876	1737	1609	1050	1218	1310	1498	-0.0603437	4.77529	0.492218	0.500393	0.913284
Prudul26A000878	557	547	323	377	374	431	0.0713422	3.0821	0.323782	0.583039	0.98036
Prudul26A000879	0	1	0	0	0	0	1.80045	-4.5745	0.852097	0.38605	0.816259
Prudul26A000880	1307	1188	636	693	792	857	0.204318	4.1288	4.20389	0.070065	0.479827
Prudul26A000882	9	4	6	4	6	7	0.00843954	-2.68672	0.00017201	0.989817	1
Prudul26A000883	0	0	0	0	0	0	0	-4.68913	0	1	1
Prudul26A000884	388	373	163	162	236	219	0.356932	2.29104	4.01578	0.0755491	0.489679
Prudul26A000885	33	45	24	32	23	37	-0.0443589	-0.580813	0.017677	0.897107	1
Prudul26A000887	272	297	176	194	245	248	-0.0645564	2.22671	0.193835	0.669961	1
Prudul26A000888	1508	1394	852	1115	1120	1183	-0.0683914	4.54239	0.511556	0.492311	0.907466
Prudul26A000889	13	5	4	6	10	5	-0.157351	-2.49612	0.06589	0.803096	1
Prudul26A000890	7	10	5	5	8	6	0.0276994	-2.54596	0.00248712	0.961297	1
Prudul26A000891	9	8	1	0	1	1	2.70991	-3.29004	6.92008	0.0269677	0.390789
Prudul26A000892	1	0	0	1	4	0	-2.13883	-4.10316	1.90133	0.200699	0.680544
Prudul26A000893	31	22	14	14	16	23	0.135298	-1.23684	0.141457	0.715409	1
Prudul26A000894	0	0	0	0	0	0	0	-4.68913	0	1	1
Prudul26A000895	2273	1959	1115	1188	1501	1464	0.155423	4.92537	3.19627	0.106894	0.546944
Prudul26A000896	3659	2979	1711	2023	2211	2280	0.137824	5.57161	2.10172	0.180528	0.653023
Prudul26A000899	1281	1122	691	831	934	930	-0.00357788	4.22728	0.00161629	0.968795	1
Prudul26A000900	16	9	4	2	0	4	1.96148	-2.73669	5.13173	0.0492801	0.437848
Prudul26A000901	8910	7940	4169	5622	5870	5873	0.0469799	6.94269	0.197933	0.666732	1
Prudul26A000903	9339	7978	3706	4381	6344	4966	0.185658	6.85654	1.55236	0.245083	0.721785
Prudul26A000904	8451	7864	4274	4434	6193	5880	0.114845	6.8886	1.56531	0.241932	0.717779
Prudul26A000905	0	2	0	0	0	0	2.57154	-4.46843	1.44976	0.266907	0.730015
Prudul26A000906	0	0	0	0	0	0	0	-4.68913	0	1	1
Prudul26A000907	0	0	0	0	0	0	0	-4.68913	0	1	1
Prudul26A000909	635	610	339	393	392	441	0.15854	3.1805	1.62215	0.234193	0.711317
Prudul26A000910	290	252	224	179	218	316	-0.0301419	2.28611	0.0209292	0.888108	1
Prudul26A000912	232021	209354	122623	174417	231563	235991	-0.383754	11.9324	11.5047	0.00778797	0.337169
Prudul26A000913	728	673	362	503	480	468	0.0546371	3.37637	0.153011	0.704627	1
Prudul26A000914	0	0	0	0	0	0	0	-4.68913	0	1	1
Prudul26A000915	4	0	0	0	1	0	1.46102	-4.1919	0.722408	0.41704	0.843593
Prudul26A000916	0	0	0	0	0	0	0	-4.68913	0	1	1
Prudul26A000917	193	130	74	59	129	103	0.239183	1.1454	0.799484	0.394158	0.824417
Prudul26A000918	8976	8210	4772	5292	6680	7439	-0.0187073	7.05497	0.0483245	0.830831	1
Prudul26A000919	0	0	0	1	0	0	-1.96292	-4.57236	0.998567	0.350268	0.806705
Prudul26A000920	98	169	152	162	88	209	-0.23334	1.5805	0.309215	0.593453	0.98773
Prudul26A000921	0	0	0	0	0	0	0	-4.68913	0	1	1
Prudul26A000922	0	0	0	0	0	0	0	-4.68913	0	1	1
Prudul26A000923	28	27	35	29	56	46	-0.618663	-0.37864	2.60476	0.140447	0.597375
Prudul26A000924	11857	11311	6519	8167	10074	9595	-0.107741	7.53816	1.77707	0.214747	0.695225
Prudul26A000925	333	242	179	194	208	256	0.00592531	2.20241	0.00131917	0.971807	1
Prudul26A000927	167	174	112	66	139	135	0.261842	1.3702	1.2105	0.299334	0.76531
Prudul26A000928	4628	4298	2144	2346	3252	2936	0.157832	5.96174	2.24228	0.16796	0.635264
Prudul26A000929	13569	12265	7724	12460	11883	13231	-0.366445	7.86274	12.7545	0.00585409	0.32441
Prudul26A000933	4064	3848	1994	2377	2720	2635	0.137736	5.81804	2.23478	0.168601	0.635942
Prudul26A000934	12	11	6	4	10	8	0.2099	-2.30198	0.156111	0.701815	1
Prudul26A000935	19551	18802	13929	19804	22106	25802	-0.533389	8.63008	22.5503	0.000999328	0.142989
Prudul26A000936	0	2	1	0	0	1	1.17206	-4.27384	0.531546	0.4842	0.901496
Prudul26A000937	19	21	17	9	15	22	0.179322	-1.42479	0.180632	0.680651	1
Prudul26A000938	1214	1050	623	638	971	833	0.0449486	4.0972	0.160291	0.698075	1
Prudul26A000939	0	2	0	10	4	0	-2.84929	-3.45509	3.7823	0.0831315	0.503919
Prudul26A000940	2	0	2	1	6	2	-1.22114	-3.62633	1.19956	0.301399	0.768103
Prudul26A000941	0	0	0	0	0	0	0	-4.68913	0	1	1
Prudul26A000942	1	2	2	2	0	2	0.146958	-3.87849	0.016155	0.901609	1
Prudul26A000943	895	885	416	365	457	589	0.425174	3.51168	7.93476	0.019835	0.376944
Prudul26A000944	0	0	0	0	0	0	0	-4.68913	0	1	1
Prudul26A000946	0	0	0	1	0	0	-1.96292	-4.57236	0.998567	0.350268	0.806705
Prudul26A000947	0	0	0	0	0	0	0	-4.68913	0	1	1
Prudul26A000948	7	4	8	10	2	14	-0.568742	-2.42672	0.544387	0.479114	0.897278
Prudul26A000949	13	10	7	15	6	9	-0.229683	-2.09733	0.165807	0.693226	1
Prudul26A000950	9	9	9	4	2	10	0.615967	-2.48989	0.82914	0.38588	0.816259
Prudul26A000951	244	252	81	94	90	105	0.729969	1.45013	7.9541	0.0197234	0.376944
Prudul26A000953	22638	21628	14214	19921	22288	21699	-0.314255	8.64666	11.2352	0.00830297	0.339951
Prudul26A000954	2647	2481	1466	1701	1800	1975	0.0652468	5.28375	0.643927	0.442635	0.865711
Prudul26A000955	253	253	148	207	194	186	-0.0534403	2.02532	0.0952161	0.764558	1
Prudul26A000956	1322	704	125	86	101	163	2.28078	2.83554	12.5	0.012413	0.356893
Prudul26A000957	84	84	65	51	63	94	0.0206673	0.558615	0.00635046	0.9382	1
Prudul26A000959	2151	2120	1224	988	1641	1623	0.190287	4.96249	2.41587	0.15398	0.615016
Prudul26A000960	321	237	126	146	179	194	0.169809	1.9466	0.86933	0.375088	0.816259
Prudul26A000961	21	11	8	3	4	10	1.02139	-2.17988	2.94818	0.119551	0.564228
Prudul26A000962	47	50	15	19	38	22	0.258987	-0.633445	0.454455	0.516894	0.927132
Prudul26A000963	4300	4272	2641	2546	3394	3637	0.0494258	6.06873	0.343389	0.572049	0.97118
Prudul26A000964	1307	1168	726	651	875	949	0.184383	4.18857	3.65605	0.0876338	0.512739
Prudul26A000965	0	3	0	0	4	0	-0.549562	-4.02754	0.115028	0.742145	1
Prudul26A000966	13	10	12	4	4	12	0.684868	-2.20535	1.25826	0.290553	0.755885
Prudul26A000967	1030	910	714	293	586	958	0.407795	3.8519	1.59953	0.246739	0.724006
Prudul26A000968	316	287	201	227	288	269	-0.140253	2.3813	1.0075	0.341307	0.806705
Prudul26A000969	33288	32370	22156	41597	42320	44307	-0.727737	9.48478	42.5767	0.000100424	0.0365145
Prudul26A000970	956	841	458	489	666	630	0.127697	3.69211	1.30931	0.28157	0.745495
Prudul26A000971	0	0	0	0	0	0	0	-4.68913	0	1	1
Prudul26A000974	9802	8603	5019	5933	6966	7012	0.0265809	7.12219	0.109592	0.748064	1
Prudul26A000975	5840	5276	2398	2030	3232	3182	0.456752	6.10127	9.28961	0.0145413	0.360629
Prudul26A000976	18	16	13	4	12	21	0.21555	-1.69184	0.15972	0.698583	1
Prudul26A000977	11	7	3	3	3	3	0.952007	-2.89143	2.15569	0.17556	0.644801
Prudul26A000978	574	491	259	230	367	376	0.239012	2.86985	2.21091	0.170662	0.638956
Prudul26A000979	2707	2440	1494	1713	2079	2056	-0.0133075	5.33421	0.0338132	0.858115	1
Prudul26A000980	3369	3303	2190	2450	3150	2989	-0.129951	5.82956	2.5871	0.141645	0.599305
Prudul26A000981	2	1	0	2	1	0	-0.229394	-4.10496	0.027977	0.870801	1
Prudul26A000982	1338	1134	738	936	956	1021	-0.0614226	4.31411	0.397084	0.544013	0.950124
Prudul26A000983	0	1	0	0	0	0	1.80045	-4.5745	0.852097	0.38605	0.816259
Prudul26A000985	110	93	90	142	89	126	-0.450063	1.14016	2.46626	0.150209	0.610864
Prudul26A000986	0	0	0	0	0	0	0	-4.68913	0	1	1
Prudul26A000987	891	834	327	267	315	417	0.797149	3.24324	16.7662	0.0026077	0.231974
Prudul26A000988	0	0	0	0	0	0	0	-4.68913	0	1	1
Prudul26A000989	2517	2347	2120	3701	3413	3001	-0.689142	5.84902	12.2545	0.00854589	0.342374
Prudul26A000990	2032	1868	1166	1342	1372	1598	0.0358083	4.92437	0.162332	0.69627	1
Prudul26A000991	0	3	2	0	0	2	1.06972	-4.02483	0.50788	0.49383	0.908868
Prudul26A000992	1393	1187	799	733	902	1060	0.144275	4.2922	2.12369	0.178484	0.649497
Prudul26A000993	0	0	0	0	0	0	0	-4.68913	0	1	1
Prudul26A000994	1609	1577	1127	1263	1389	1622	-0.15321	4.81483	2.24019	0.168138	0.635583
Prudul26A000995	0	0	0	0	0	0	0	-4.68913	0	1	1
Prudul26A000996	2365	2347	1655	2451	2384	2289	-0.343579	5.47886	8.04366	0.0192162	0.375611
Prudul26A000997	14	10	5	2	6	7	0.735133	-2.47842	1.50199	0.250973	0.728906
Prudul26A000998	5	0	0	1	1	0	0.933123	-4.03152	0.371477	0.55703	0.961435
Prudul26A000999	927	916	605	721	886	889	-0.20434	4.01479	4.69052	0.0580308	0.455743
Prudul26A001000	5373	5431	3035	3667	3965	4451	-0.00610985	6.38662	0.00534504	0.943292	1
Prudul26A001002	4426	4330	3376	4050	4528	4893	-0.304769	6.40176	7.42806	0.0230598	0.380298
Prudul26A001003	0	0	0	0	0	0	0	-4.68913	0	1	1
Prudul26A001005	2320	2279	1524	2119	2047	2105	-0.222925	5.3473	4.3431	0.0663261	0.473435
Prudul26A001006	3817	3268	2209	2521	2976	2922	-0.0465928	5.84503	0.376629	0.554361	0.95841
Prudul26A001007	0	0	0	0	0	0	0	-4.68913	0	1	1
Prudul26A001008	0	0	0	0	0	0	0	-4.68913	0	1	1
Prudul26A001009	23	15	14	5	11	16	0.548137	-1.69472	1.29431	0.284168	0.747715
Prudul26A001011	1794	1838	1132	760	975	1630	0.338506	4.70241	2.83844	0.130736	0.58422
Prudul26A001012	0	0	0	0	0	0	0	-4.68913	0	1	1
Prudul26A001013	61	74	36	32	44	40	0.361706	-0.0610035	1.87303	0.203787	0.684684
Prudul26A001014	4517	4563	1958	3117	2912	2684	0.0881328	5.97901	0.27671	0.612752	0.998123
Prudul26A001016	577	623	515	405	616	682	-0.109809	3.49493	0.362288	0.561868	0.964645
Prudul26A001017	543	466	243	251	358	292	0.255782	2.78096	2.80713	0.127612	0.578772
Prudul26A001018	6072	5382	3328	3967	4739	4507	-0.037439	6.49974	0.247482	0.630589	1
Prudul26A001019	2719	2374	1206	1278	1737	1658	0.21114	5.12134	3.81833	0.0819005	0.502003
Prudul26A001020	4066	3388	1827	1810	2749	2464	0.190123	5.693	2.71173	0.133465	0.587544
Prudul26A001021	2462	2132	1119	1281	1491	1476	0.203624	4.9878	4.1381	0.0719241	0.482761
Prudul26A001023	5247	4599	3188	3628	4111	4421	-0.0822589	6.35708	1.10047	0.32108	0.789288
Prudul26A001024	4348	4126	2164	2579	3214	2850	0.0839035	5.94846	0.797993	0.394582	0.824719
Prudul26A001025	14	5	0	0	1	0	3.53837	-3.29595	6.0352	0.0359461	0.410845
Prudul26A001026	364	367	252	250	319	355	-0.074679	2.64263	0.280734	0.608835	0.995925
Prudul26A001027	1346	1183	660	589	925	910	0.197908	4.16048	2.63116	0.13868	0.595197
Prudul26A001028	2832	2575	1492	1630	2066	2096	0.0519756	5.34972	0.460763	0.514068	0.925009
Prudul26A001029	10148	9539	7653	7909	8624	12005	-0.206448	7.52116	2.0194	0.188768	0.663676
Prudul26A001030	0	0	0	0	0	0	0	-4.68913	0	1	1
Prudul26A001031	1737	1588	745	812	991	1003	0.306968	4.44313	6.59126	0.0299387	0.392871
Prudul26A001032	0	0	0	0	0	0	0	-4.68913	0	1	1
Prudul26A001033	0	0	0	0	0	0	0	-4.68913	0	1	1
Prudul26A001034	0	0	0	0	0	0	0	-4.68913	0	1	1
Prudul26A001036	541	498	316	291	492	426	-0.0115286	3.05266	0.00629977	0.938446	1
Prudul26A001037	3	13	4	0	8	4	0.573083	-2.81937	0.357866	0.564206	0.966174
Prudul26A001038	20	8	19	22	26	25	-0.740947	-1.20341	2.41913	0.153733	0.615016
Prudul26A001039	6211	5884	3919	5024	5952	5794	-0.248098	6.74322	9.94602	0.0114325	0.356893
Prudul26A001040	196	225	138	141	184	193	-0.0601456	1.82222	0.127333	0.729305	1
Prudul26A001041	1540	1605	1027	1309	1248	1445	-0.126071	4.74188	1.32235	0.279338	0.743293
Prudul26A001042	9775	8117	3946	3755	6670	5387	0.244947	6.88712	2.15421	0.178854	0.650189
Prudul26A001043	365	435	260	309	310	329	-0.023425	2.71953	0.0232799	0.882043	1
Prudul26A001045	1683	1531	998	1166	1250	1343	-0.0272926	4.6951	0.103717	0.75465	1
Prudul26A001046	684	547	335	274	375	476	0.283921	3.10322	3.36582	0.0992176	0.53282
Prudul26A001047	0	0	0	0	0	0	0	-4.68913	0	1	1
Prudul26A001048	0	0	0	0	0	0	0	-4.68913	0	1	1
Prudul26A001050	764	654	504	591	667	674	-0.179486	3.6625	2.44533	0.151761	0.613278
Prudul26A001051	0	0	0	0	0	0	0	-4.68913	0	1	1
Prudul26A001052	664	863	445	453	631	625	0.0249689	3.57427	0.0308181	0.86447	1
Prudul26A001053	54	44	30	29	52	38	-0.0754066	-0.25825	0.0700442	0.797138	1
Prudul26A001054	10206	9293	5065	5492	7080	7026	0.11702	7.14051	1.80621	0.211336	0.690842
Prudul26A001055	46	15	10	156	231	10	-2.76083	0.697627	6.73216	0.0402051	0.416279
Prudul26A001056	0	0	0	0	0	0	0	-4.68913	0	1	1
Prudul26A001057	9357	8110	4844	6035	7537	6848	-0.077612	7.10668	0.840365	0.382818	0.816259
Prudul26A001058	2943	2613	1592	1932	2407	2201	-0.0716774	5.46768	0.833756	0.384617	0.816259
Prudul26A001059	0	0	0	0	0	0	0	-4.68913	0	1	1
Prudul26A001060	27	17	8	12	17	8	0.237224	-1.62789	0.24889	0.629631	1
Prudul26A001061	470	380	87	80	123	114	1.26626	1.92214	11.3685	0.00951765	0.346827
Prudul26A001062	0	0	0	0	0	0	0	-4.68913	0	1	1
Prudul26A001063	5988	5321	2581	4887	5517	3585	-0.258161	6.49277	1.69689	0.230263	0.705884
Prudul26A001064	184	256	130	163	159	192	-0.0426495	1.83096	0.0458642	0.835119	1
Prudul26A001065	22	28	33	52	38	59	-0.943354	-0.296784	5.48683	0.0434064	0.421698
Prudul26A001066	1586	1417	872	968	1170	1186	0.025039	4.53885	0.0988189	0.760301	1
Prudul26A001067	1997	1868	934	1052	1603	1213	0.0952337	4.78849	0.516294	0.490367	0.905485
Prudul26A001068	1002	897	811	1264	1131	1152	-0.545143	4.39187	9.64774	0.0133112	0.359255
Prudul26A001070	4282	3572	3734	3876	4331	5942	-0.40077	6.4218	3.81937	0.0882432	0.513893
Prudul26A001071	983	826	340	315	508	458	0.506446	3.41819	6.84848	0.0277622	0.390789
Prudul26A001072	0	0	0	0	0	0	0	-4.68913	0	1	1
Prudul26A001073	0	0	0	0	0	0	0	-4.68913	0	1	1
Prudul26A001074	52	31	31	56	49	35	-0.49369	-0.194846	2.04782	0.185678	0.659811
Prudul26A001076	4487	4168	2042	2195	2804	2752	0.242861	5.87049	5.65371	0.0409477	0.416458
Prudul26A001077	6184	5715	3029	3678	4455	4184	0.0606681	6.4472	0.461716	0.513644	0.924798
Prudul26A001078	386	366	363	384	507	495	-0.429712	3.06505	4.91011	0.0534524	0.445145
Prudul26A001079	189	169	90	109	106	109	0.241749	1.32755	1.59175	0.238289	0.713457
Prudul26A001080	1514	1405	846	978	1158	1090	0.0234966	4.49864	0.0770359	0.787524	1
Prudul26A001081	6	1	2	0	7	2	-0.168567	-3.37039	0.0244043	0.879253	1
Prudul26A001083	2110	1884	1339	1378	1305	1821	0.0655163	5.00022	0.285298	0.605982	0.993711
Prudul26A001084	0	0	0	0	0	0	0	-4.68913	0	1	1
Prudul26A001085	1	0	1	0	1	1	-0.126478	-4.27327	0.00832844	0.929252	1
Prudul26A001086	2183	2090	1100	1139	1389	1467	0.217916	4.90214	5.92975	0.0372489	0.413365
Prudul26A001087	0	0	0	0	0	0	0	-4.68913	0	1	1
Prudul26A001088	3297	3163	1810	2161	2541	2508	-0.0046656	5.64225	0.00383933	0.951925	1
Prudul26A001089	1	0	0	0	0	0	1.79017	-4.57507	0.859773	0.384034	0.816259
Prudul26A001090	0	0	0	0	0	0	0	-4.68913	0	1	1
Prudul26A001091	0	0	0	0	0	0	0	-4.68913	0	1	1
Prudul26A001092	19	13	10	7	13	13	0.169841	-1.83494	0.14423	0.712776	1
Prudul26A001093	842	707	303	345	388	361	0.505502	3.20987	8.2149	0.0182904	0.371572
Prudul26A001094	512	769	249	191	402	344	0.494737	2.95204	3.11419	0.114754	0.557341
Prudul26A001095	9220	8275	4956	5134	5996	6915	0.117753	7.02249	2.01489	0.18892	0.66393
Prudul26A001096	0	0	0	0	0	0	0	-4.68913	0	1	1
Prudul26A001097	1106	915	839	650	889	1127	-0.0285138	4.18063	0.0275999	0.8718	1
Prudul26A001098	1656	1619	901	1159	1161	1222	0.0256396	4.6406	0.0659391	0.803025	1
Prudul26A001101	2841	2541	1488	1703	2070	2044	0.0362987	5.35134	0.229401	0.643207	1
Prudul26A001103	1452	1391	910	1148	1311	1242	-0.166477	4.60599	3.48847	0.0940983	0.52459
Prudul26A001105	979	822	543	636	641	729	0.0258648	3.81901	0.0581699	0.81473	1
Prudul26A001106	4717	4401	2461	2443	3565	3260	0.122836	6.05913	1.7667	0.215978	0.695225
Prudul26A001107	0	0	0	0	0	0	0	-4.68913	0	1	1
Prudul26A001108	7136	6141	4504	3543	3995	6472	0.183442	6.68139	1.15776	0.312479	0.779272
Prudul26A001109	0	0	0	0	0	0	0	-4.68913	0	1	1
Prudul26A001110	0	0	0	0	0	0	0	-4.68913	0	1	1
Prudul26A001112	2603	2394	1391	1378	1573	1857	0.210149	5.16494	5.96124	0.0368538	0.412215
Prudul26A001113	207	234	117	181	262	149	-0.294173	1.91482	1.64785	0.230806	0.706542
Prudul26A001114	5325	4768	2587	2618	2925	3427	0.285894	6.10644	9.4578	0.0129868	0.358341
Prudul26A001115	0	0	0	0	0	0	0	-4.68913	0	1	1
Prudul26A001116	1950	1660	1060	1182	1519	1448	-0.0234002	4.83245	0.0829646	0.779737	1
Prudul26A001117	0	0	0	0	0	0	0	-4.68913	0	1	1
Prudul26A001118	47	55	44	45	56	66	-0.327803	0.0917211	1.389	0.268313	0.731525
Prudul26A001119	1	2	2	1	2	2	-0.131511	-3.81209	0.0198838	0.890918	1
Prudul26A001120	7274	6784	2391	1032	2110	3448	1.0973	6.121	7.00155	0.0406054	0.416279
Prudul26A001121	225	314	230	296	318	320	-0.42106	2.51194	4.03652	0.0749185	0.48888
Prudul26A001122	660	570	339	435	562	493	-0.130011	3.30895	1.24575	0.292818	0.758058
Prudul26A001123	0	0	0	0	0	0	0	-4.68913	0	1	1
Prudul26A001124	751	673	480	570	496	648	-0.0336823	3.56674	0.0574077	0.815922	1
Prudul26A001125	0	0	0	0	0	0	0	-4.68913	0	1	1
Prudul26A001127	7752	7201	4263	3711	5045	6411	0.157681	6.78065	1.71674	0.222049	0.702124
Prudul26A001128	1	2	0	0	0	0	3.05948	-4.37029	2.51681	0.155762	0.61646
Prudul26A001129	0	0	0	0	0	0	0	-4.68913	0	1	1
Prudul26A001130	0	0	0	0	0	0	0	-4.68913	0	1	1
Prudul26A001132	1416	1227	799	867	1007	1055	0.0405095	4.36576	0.234093	0.639874	1
Prudul26A001133	2270	2208	1482	1510	1587	2091	0.0255985	5.17962	0.056503	0.817348	1
Prudul26A001134	32	25	14	31	20	22	-0.28179	-0.983388	0.574415	0.46758	0.887396
Prudul26A001136	2274	2154	1258	1321	1829	1740	0.0250642	5.08921	0.089552	0.771433	1
Prudul26A001137	707	553	321	350	357	432	0.253147	3.12171	3.29027	0.102548	0.5394
Prudul26A001138	4263	4013	3328	4798	4535	5418	-0.500568	6.45517	13.0267	0.00569987	0.319796
Prudul26A001139	3984	3582	2588	2557	3377	3571	-0.0698932	5.9995	0.599179	0.458424	0.879412
Prudul26A001140	30	16	18	22	15	18	0.0272556	-1.23189	0.00438931	0.948602	1
Prudul26A001142	5327	4863	3076	3398	4297	4280	-0.0404857	6.35141	0.32519	0.582235	0.97986
Prudul26A001143	5	7	5	7	11	8	-0.756392	-2.48476	1.84891	0.20647	0.686343
Prudul26A001144	3506	3262	1722	2001	2338	2383	0.121163	5.60456	1.95607	0.194902	0.671772
Prudul26A001146	2588	2349	1215	1330	1812	1686	0.135158	5.12881	1.81715	0.210075	0.689388
Prudul26A001148	6855	6105	3380	4061	4705	4662	0.0681095	6.57647	0.64695	0.441601	0.864877
Prudul26A001149	0	0	0	0	0	0	0	-4.68913	0	1	1
Prudul26A001151	635	709	562	538	740	735	-0.210842	3.69652	1.79913	0.212159	0.691574
Prudul26A001152	0	0	0	0	0	0	0	-4.68913	0	1	1
Prudul26A001153	79	55	55	56	54	69	-0.0800629	0.31257	0.08933	0.771708	1
Prudul26A001154	5513	5526	3393	4639	4835	4955	-0.194273	6.55739	4.88026	0.0540475	0.447224
Prudul26A001155	0	7	0	2	3	0	0.227761	-3.69156	0.025819	0.875835	1
Prudul26A001157	22	17	7	3	2	12	1.19854	-2.0661	3.17175	0.108066	0.548432
Prudul26A001158	26	11	31	12	28	39	-0.251538	-0.936261	0.200126	0.665032	1
Prudul26A001159	0	0	0	0	0	0	0	-4.68913	0	1	1
Prudul26A001160	112	116	40	70	55	43	0.39359	0.508456	1.42807	0.262133	0.730015
Prudul26A001161	14300	12011	7372	8391	11190	9959	-0.0119454	7.6683	0.0170019	0.899079	1
Prudul26A001162	274	195	292	258	401	395	-0.54066	2.61629	3.19593	0.110606	0.553225
Prudul26A001163	360	330	187	253	267	260	-0.0445768	2.42979	0.0956993	0.763982	1
Prudul26A001164	0	0	3	5	2	3	-1.71713	-3.61789	1.80364	0.211634	0.691126
Prudul26A001165	2	2	4	4	0	6	-0.426916	-3.3589	0.161751	0.696783	1
Prudul26A001166	4936	4934	3175	3471	4082	4600	-0.074844	6.35595	0.825123	0.386986	0.816909
Prudul26A001167	318	274	397	374	410	514	-0.457548	2.96082	2.11469	0.184936	0.658583
Prudul26A001168	12867	11153	7198	6796	8541	11021	0.0626686	7.53222	0.30124	0.596243	0.989153
Prudul26A001169	2130	1994	1153	1175	1624	1591	0.0713388	4.95646	0.690877	0.427023	0.85137
Prudul26A001174	1675	1547	963	1084	1159	1301	0.0445982	4.64484	0.274109	0.613031	0.998123
Prudul26A001175	655	568	376	373	393	522	0.124729	3.22452	0.900052	0.36715	0.816259
Prudul26A001177	5832	5291	2936	2847	4120	3962	0.162411	6.31644	2.97903	0.117876	0.56163
Prudul26A001178	2118	1891	927	1174	1467	1270	0.105939	4.81733	0.792885	0.396038	0.826034
Prudul26A001179	612	353	139	123	235	169	0.794686	2.32311	5.80086	0.0419308	0.418609
Prudul26A001182	3200	2851	1638	1813	2418	2201	0.0535165	5.50212	0.40303	0.541076	0.947858
Prudul26A001183	7393	6908	4088	4205	5446	5722	0.065955	6.76182	0.713457	0.419835	0.845696
Prudul26A001184	0	2	0	0	0	0	2.57154	-4.46843	1.44976	0.266907	0.730015
Prudul26A001185	3160	2764	1460	1410	2052	1965	0.233663	5.34513	4.76607	0.0564023	0.451775
Prudul26A001187	1885	1702	1088	1055	1401	1450	0.075454	4.79087	0.826293	0.386663	0.816598
Prudul26A001188	934	923	641	583	606	843	0.130775	3.88234	0.948191	0.355218	0.812567
Prudul26A001189	39992	34323	19160	20831	33901	28015	-0.0276926	9.13709	0.0447978	0.837016	1
Prudul26A001190	294	257	143	108	178	180	0.378807	1.89404	4.31617	0.0670294	0.473435
Prudul26A001191	1267	1231	876	887	971	1200	-0.0243174	4.39321	0.0481616	0.831111	1
Prudul26A001192	17	5	0	2	8	0	0.801243	-2.83528	0.457521	0.515881	0.926343
Prudul26A001193	0	0	0	0	0	0	0	-4.68913	0	1	1
Prudul26A001194	6389	5980	4123	5044	5531	5813	-0.170379	6.74815	4.06382	0.0740987	0.488344
Prudul26A001195	9	7	3	12	8	5	-0.646951	-2.46221	1.10393	0.320362	0.788315
Prudul26A001196	19	13	7	8	9	7	0.460692	-2.05409	0.886306	0.370669	0.816259
Prudul26A001198	0	0	0	0	0	0	0	-4.68913	0	1	1
Prudul26A001201	6637	6159	4898	5363	6596	6858	-0.239898	6.90864	4.85645	0.0545282	0.447664
Prudul26A001202	5757	5390	2987	3653	4576	3932	0.00669525	6.40243	0.00534631	0.943285	1
Prudul26A001203	0	0	0	0	2	0	-2.73697	-4.46615	1.72532	0.229587	0.70512
Prudul26A001204	360	359	225	302	257	301	-0.064982	2.56565	0.160567	0.697831	1
Prudul26A001205	14572	12151	6048	5705	8452	8303	0.323469	7.44046	6.06203	0.0356237	0.409159
Prudul26A001206	1568	1461	1050	1044	1351	1425	-0.0698037	4.68716	0.533781	0.483308	0.901496
Prudul26A001207	2203	1930	1195	1159	1582	1587	0.109212	4.95548	1.675	0.227299	0.70512
Prudul26A001208	4222	3949	2428	4869	4065	3597	-0.462163	6.25501	7.43596	0.0254213	0.390524
Prudul26A001209	15	11	8	7	12	8	0.143401	-2.08616	0.0862365	0.775569	1
Prudul26A001210	96	127	82	46	85	92	0.315116	0.803553	1.37956	0.269836	0.733564
Prudul26A001211	237	261	169	154	169	233	0.0965407	2.00196	0.285713	0.605724	0.993425
Prudul26A001212	0	0	0	1	0	0	-1.96292	-4.57236	0.998567	0.350268	0.806705
Prudul26A001213	0	0	0	0	0	0	0	-4.68913	0	1	1
Prudul26A001214	19	16	3	11	12	4	0.186813	-2.02057	0.0841652	0.778198	1
Prudul26A001215	9	23	23	8	10	27	0.240947	-1.44766	0.148659	0.708631	1
Prudul26A001216	2691	2496	1402	1756	2079	1898	-0.00951504	5.31152	0.01216	0.914574	1
Prudul26A001218	7940	7278	4612	5957	7015	6862	-0.192707	7.01098	6.57591	0.0300869	0.393402
Prudul26A001219	2	11	3	0	2	3	1.44845	-3.23503	2.01968	0.188444	0.663455
Prudul26A001220	347	303	198	174	345	292	-0.105559	2.42751	0.310843	0.59054	0.986227
Prudul26A001221	1	4	3	0	0	3	1.20412	-3.74951	0.893186	0.368902	0.816259
Prudul26A001222	8813	7940	4611	5847	6849	6308	-0.040291	7.02479	0.220941	0.649325	1
Prudul26A001223	2964	2592	1445	1328	1599	1960	0.312841	5.23988	9.17493	0.0140067	0.360226
Prudul26A001224	105	82	49	51	59	80	0.108592	0.488502	0.209968	0.657481	1
Prudul26A001225	208	203	88	78	100	115	0.542932	1.33997	6.89652	0.0271681	0.390789
Prudul26A001226	1032	921	506	647	747	704	0.0124786	3.87501	0.0139024	0.908688	1
Prudul26A001227	1358	1342	1024	1096	1375	1443	-0.223474	4.65136	3.94247	0.0778321	0.49374
Prudul26A001228	581	496	381	519	578	507	-0.315995	3.33773	5.41109	0.0445827	0.42637
Prudul26A001229	1325	1261	751	918	1043	1042	-0.0469444	4.36088	0.304288	0.59442	0.987887
Prudul26A001232	2669	2334	1394	1644	2198	1912	-0.048737	5.29172	0.31007	0.590995	0.986527
Prudul26A001234	1876	1715	912	1024	1276	1196	0.150301	4.67666	2.52025	0.146302	0.604352
Prudul26A001235	18	16	11	7	25	12	-0.126228	-1.61702	0.0658262	0.803189	1
Prudul26A001236	9746	6680	10168	9850	14408	15282	-0.632954	7.80198	3.91929	0.091039	0.518619
Prudul26A001237	126	136	101	129	97	137	-0.16966	1.28035	0.51563	0.490639	0.905689
Prudul26A001238	0	0	0	0	0	0	0	-4.68913	0	1	1
Prudul26A001240	1089	868	457	474	580	599	0.32039	3.68859	6.32862	0.032607	0.402322
Prudul26A001241	4	4	5	7	7	7	-0.814488	-2.73984	1.7403	0.219158	0.698325
Prudul26A001244	7683	6385	3315	3497	4988	4434	0.206746	6.58447	3.16494	0.108394	0.549655
Prudul26A001245	13521	13373	7551	12692	12054	12143	-0.313737	7.86347	7.4917	0.0226209	0.379562
Prudul26A001249	3757	3205	1759	1885	2297	2342	0.202821	5.60205	5.11655	0.0495527	0.438444
Prudul26A001250	1013	728	647	465	692	871	0.089918	3.8426	0.253573	0.626705	1
Prudul26A001251	1897	1722	1304	1365	1389	1753	-0.0391448	4.94824	0.116613	0.740449	1
Prudul26A001252	54	39	46	17	40	65	0.0979782	-0.172749	0.0522877	0.824158	1
Prudul26A001253	28	34	28	25	28	36	-0.11787	-0.680483	0.12806	0.728568	1
Prudul26A001254	330	271	219	331	331	284	-0.388363	2.55385	4.79935	0.055703	0.449933
Prudul26A001255	0	2	0	4	2	0	-1.64582	-3.94825	1.25125	0.291819	0.756993
Prudul26A001256	4012	3903	2479	3475	3631	3632	-0.240023	6.11087	7.42522	0.0230796	0.380298
Prudul26A001257	1	2	0	3	4	0	-1.348	-3.81284	1.14531	0.31195	0.779
Prudul26A001259	1630	1558	1009	1815	1860	1560	-0.517901	4.96149	17.0285	0.00248318	0.229975
Prudul26A001264	258	246	132	157	171	162	0.16015	1.86864	0.966961	0.350724	0.807135
Prudul26A001265	87	12	29	22	59	36	-0.0662454	-0.282603	0.0119073	0.915712	1
Prudul26A001266	3988	3630	1445	919	1548	1970	0.804194	5.3741	10.887	0.0130124	0.358341
Prudul26A001267	81	72	71	50	61	87	0.0570238	0.506005	0.0417648	0.842542	1
Prudul26A001268	1044	857	422	435	599	545	0.32797	3.62442	5.37159	0.0452119	0.428554
Prudul26A001270	0	0	2	0	0	2	-0.0673499	-4.27021	0.00204213	0.964927	1
Prudul26A001271	765	683	446	588	553	615	-0.0904577	3.57498	0.561659	0.47242	0.891403
Prudul26A001272	44	41	39	22	48	64	-0.215862	-0.185603	0.341716	0.57297	0.971912
Prudul26A001273	52	41	29	39	47	33	-0.162621	-0.284454	0.321602	0.584289	0.981058
Prudul26A001274	0	0	0	0	0	0	0	-4.68913	0	1	1
Prudul26A001276	3012	2500	1096	1106	1468	1435	0.478064	5.05023	9.935	0.0120301	0.356893
Prudul26A001277	631	640	430	532	532	566	-0.120206	3.45141	0.935847	0.358221	0.815691
Prudul26A001278	6624	5962	3105	3581	4270	4320	0.146556	6.47289	2.53271	0.145419	0.603264
Prudul26A001279	3743	3408	2440	2768	3620	3542	-0.218615	5.99509	6.60723	0.0297852	0.392246
Prudul26A001280	317	317	214	322	305	324	-0.351282	2.57404	5.27507	0.0467967	0.431919
Prudul26A001282	806	987	714	744	803	973	-0.152135	4.05437	0.951244	0.35449	0.811313
Prudul26A001283	986	849	534	627	708	736	-0.00571099	3.84542	0.00363663	0.95321	1
Prudul26A001285	731	721	535	538	674	720	-0.115782	3.68494	0.934093	0.358651	0.815824
Prudul26A001286	2721	1974	1000	667	1036	1301	0.701507	4.75253	11.9985	0.00864749	0.343398
Prudul26A001288	1352	1191	642	620	847	851	0.24952	4.13069	5.479	0.0435261	0.422043
Prudul26A001289	1811	1710	1310	1518	1656	1838	-0.214484	5.01806	4.0133	0.0756248	0.489679
Prudul26A001290	133	136	116	125	120	171	-0.251557	1.42283	1.2255	0.296537	0.762575
Prudul26A001291	1081	1058	661	967	950	1058	-0.282286	4.24153	7.57058	0.0220912	0.378109
Prudul26A001292	6291	5405	2944	3156	4109	3882	0.178068	6.35985	3.7026	0.0859385	0.508764
Prudul26A001293	4	0	2	0	0	2	1.27879	-3.95384	0.761332	0.405227	0.833832
Prudul26A001294	1140	1090	485	352	602	681	0.520462	3.76714	7.74898	0.0215432	0.377561
Prudul26A001295	0	0	0	0	0	0	0	-4.68913	0	1	1
Prudul26A001296	248	221	113	122	181	159	0.120048	1.75083	0.456934	0.51578	0.926343
Prudul26A001297	0	0	0	0	0	0	0	-4.68913	0	1	1
Prudul26A001298	0	2	0	0	0	0	2.57154	-4.46843	1.44976	0.266907	0.730015
Prudul26A001299	185	138	101	73	136	136	0.128524	1.32514	0.331701	0.578547	0.976218
Prudul26A001300	0	0	0	0	0	0	0	-4.68913	0	1	1
Prudul26A001301	388	313	137	220	192	173	0.249432	2.1851	1.15797	0.309441	0.776059
Prudul26A001302	446	455	295	264	375	384	0.0574627	2.85154	0.180463	0.680791	1
Prudul26A001303	250	266	261	268	299	332	-0.323153	2.49406	2.16624	0.17461	0.643269
Prudul26A001304	4578	4484	2537	3187	3673	3596	-0.0541847	6.1552	0.48369	0.504034	0.916774
Prudul26A001305	2	3	2	1	0	3	0.598247	-3.75051	0.309639	0.591249	0.98674
Prudul26A001306	0	0	2	0	0	2	-0.0673499	-4.27021	0.00204213	0.964927	1
Prudul26A001307	122	85	51	34	74	68	0.3544	0.499489	1.55044	0.244015	0.720953
Prudul26A001308	126	124	107	111	144	141	-0.287463	1.33292	1.90326	0.200491	0.680287
Prudul26A001309	0	0	0	0	0	0	0	-4.68913	0	1	1
Prudul26A001310	8	8	5	8	5	6	-0.0627337	-2.57049	0.0121075	0.914758	1
Prudul26A001311	998	850	594	655	851	830	-0.115805	3.95895	1.44574	0.259404	0.730015
Prudul26A001312	0	0	0	0	0	0	0	-4.68913	0	1	1
Prudul26A001313	9487	8447	5451	6307	7835	7727	-0.0923127	7.19604	1.50291	0.250839	0.728906
Prudul26A001314	1945	1749	1093	1200	1321	1465	0.068284	4.8249	0.71162	0.420412	0.845732
Prudul26A001315	5	2	1	1	11	1	-0.871357	-3.23194	0.715677	0.419139	0.84531
Prudul26A001316	0	0	0	0	0	0	0	-4.68913	0	1	1
Prudul26A001318	12010	10665	6505	7771	8993	9579	-0.0516633	7.48592	0.433535	0.526478	0.935758
Prudul26A001319	19765	17326	11161	12983	17264	15916	-0.125116	8.25607	2.02596	0.187822	0.662312
Prudul26A001320	0	0	0	0	0	0	0	-4.68913	0	1	1
Prudul26A001321	0	1	0	0	0	0	1.80045	-4.5745	0.852097	0.38605	0.816259
Prudul26A001322	0	0	0	0	0	0	0	-4.68913	0	1	1
Prudul26A001323	0	1	2	4	2	2	-1.44637	-3.74205	1.62895	0.23329	0.711017
Prudul26A001324	28	32	43	31	61	58	-0.593593	-0.187345	2.09385	0.181268	0.654289
Prudul26A001325	0	0	0	2	0	0	-2.77615	-4.46417	1.6675	0.236771	0.711317
Prudul26A001327	3763	3419	2166	2370	2723	2973	0.0218277	5.81525	0.0901418	0.770706	1
Prudul26A001328	0	0	0	0	0	0	0	-4.68913	0	1	1
Prudul26A001329	137	107	52	58	99	56	0.2422	0.725656	0.745995	0.409816	0.837985
Prudul26A001331	3312	2707	1532	1630	2321	2079	0.113613	5.43667	1.19859	0.301584	0.768103
Prudul26A001332	6539	6669	5415	6001	6463	9022	-0.341581	7.05133	4.56762	0.0628118	0.466013
Prudul26A001333	1	2	0	2	1	0	-0.220932	-4.10441	0.0258045	0.875869	1
Prudul26A001334	11	19	9	19	45	11	-1.11401	-1.28189	4.07187	0.073859	0.488129
Prudul26A001335	1952	1714	1130	1525	1789	1442	-0.185157	4.96213	2.87652	0.123562	0.572039
Prudul26A001336	6525	5992	3158	3251	4243	4290	0.200461	6.44953	4.90686	0.0535167	0.44538
Prudul26A001337	0	0	0	0	0	0	0	-4.68913	0	1	1
Prudul26A001338	2207	1610	1840	2064	2142	2502	-0.370252	5.36976	3.31191	0.107719	0.548079
Prudul26A001339	363	243	231	228	273	323	-0.135156	2.45045	0.542836	0.479724	0.897885
Prudul26A001342	1083	969	234	232	290	306	1.16983	3.2264	12.0687	0.00945842	0.346827
Prudul26A001343	0	0	0	0	0	0	0	-4.68913	0	1	1
Prudul26A001344	4	11	2	5	4	2	0.369675	-2.95536	0.228917	0.643553	1
Prudul26A001345	5828	5147	2807	2334	3443	3740	0.333336	6.20474	8.61016	0.0163548	0.362592
Prudul26A001346	464	382	427	726	860	698	-0.966889	3.59119	19.4237	0.00199017	0.200821
Prudul26A001348	2623	2408	1501	1526	1815	2190	0.0531552	5.28167	0.360806	0.56264	0.965081
Prudul26A001349	3358	2727	1486	1463	2122	1972	0.231762	5.37932	4.26876	0.0682907	0.477386
Prudul26A001350	4470	4182	2423	2837	3363	3291	0.0196761	6.05057	0.070393	0.796646	1
Prudul26A001351	7476	7422	3445	5215	5730	4941	-0.0295898	6.77773	0.0513288	0.825752	1
Prudul26A001352	32	8	0	0	2	0	3.75926	-2.56251	6.69635	0.029957	0.392883
Prudul26A001353	0	0	0	0	0	0	0	-4.68913	0	1	1
Prudul26A001354	50	68	31	23	41	37	0.374007	-0.253509	1.53838	0.245721	0.722732
Prudul26A001355	157	139	87	112	80	93	0.20647	1.13749	0.769303	0.402874	0.833327
Prudul26A001356	0	0	0	0	0	0	0	-4.68913	0	1	1
Prudul26A001358	2644	2196	1002	1191	1416	1351	0.316666	4.94729	5.11913	0.0497032	0.43854
Prudul26A001359	1248	1048	655	733	852	929	0.0315746	4.13979	0.11938	0.737518	1
Prudul26A001361	820	707	421	420	593	602	0.0751321	3.51697	0.433221	0.526625	0.935956
Prudul26A001362	1709	1452	800	800	1013	1050	0.25575	4.44122	6.64839	0.0293944	0.392246
Prudul26A001363	949	816	538	582	738	778	-0.05162	3.83428	0.289288	0.603511	0.991902
Prudul26A001365	87	72	130	139	94	172	-0.541922	1.26391	1.5575	0.246727	0.724006
Prudul26A001367	153	144	155	169	184	208	-0.424314	1.77408	3.12049	0.11057	0.553225
Prudul26A001368	3017	3010	1730	1466	2174	2246	0.214493	5.44857	4.56705	0.0608215	0.462476
Prudul26A001369	3	2	2	1	4	2	-0.156548	-3.57326	0.0342597	0.857193	1
Prudul26A001370	0	0	0	0	0	0	0	-4.68913	0	1	1
Prudul26A001371	699	623	436	562	654	606	-0.234939	3.55339	4.56091	0.0609645	0.462476
Prudul26A001372	0	0	0	0	1	0	-1.94193	-4.57336	1.0216	0.345114	0.806705
Prudul26A001373	11471	9918	6114	6874	8853	8900	-0.036496	7.39179	0.206834	0.659858	1
Prudul26A001374	46	43	18	12	32	22	0.48436	-0.766825	1.65064	0.230441	0.706155
Prudul26A001376	4189	3897	2214	2281	2842	3135	0.119541	5.89395	2.17344	0.173965	0.642608
Prudul26A001377	17	10	24	20	15	31	-0.434703	-1.23136	0.648087	0.441214	0.864556
Prudul26A001378	7830	7719	5027	5741	6808	7419	-0.133824	7.0443	2.67282	0.135951	0.591149
Prudul26A001380	8142	7621	4443	5523	6163	6335	-0.0391015	6.94799	0.249488	0.629225	1
Prudul26A001381	15951	14747	7795	11413	13304	11933	-0.150526	7.92003	2.08604	0.182006	0.655099
Prudul26A001382	146	107	38	55	116	48	0.146786	0.714865	0.145298	0.711882	1
Prudul26A001383	1640	1537	788	791	958	1082	0.27308	4.43412	6.84476	0.0276148	0.390789
Prudul26A001384	903	827	466	524	667	640	0.0575289	3.69583	0.327168	0.58111	0.978723
Prudul26A001385	520	504	338	575	642	528	-0.54561	3.36294	15.8195	0.00311421	0.249904
Prudul26A001386	0	0	0	0	0	0	0	-4.68913	0	1	1
Prudul26A001387	2664	2479	1374	2134	1901	2095	-0.134623	5.35826	1.29968	0.283235	0.747124
Prudul26A001388	0	0	0	0	0	0	0	-4.68913	0	1	1
Prudul26A001389	3900	3470	1985	2150	2673	2687	0.111257	5.75605	2.054	0.185077	0.658817
Prudul26A001390	0	0	0	1	0	0	-1.96292	-4.57236	0.998567	0.350268	0.806705
Prudul26A001391	0	0	0	0	0	0	0	-4.68913	0	1	1
Prudul26A001392	50	47	45	77	47	64	-0.56673	0.183907	2.90167	0.122135	0.569673
Prudul26A001393	0	0	0	0	0	0	0	-4.68913	0	1	1
Prudul26A001395	187	131	69	108	145	77	-0.0169451	1.22113	0.00359198	0.953498	1
Prudul26A001396	167	153	121	102	156	155	-0.0531412	1.49569	0.075029	0.790234	1
Prudul26A001398	1155	972	779	874	979	1014	-0.147621	4.24545	1.75615	0.217242	0.695827
Prudul26A001401	5356	5098	2979	3162	4266	3970	0.0427919	6.32024	0.296821	0.598908	0.989628
Prudul26A001402	0	0	0	0	0	0	0	-4.68913	0	1	1
Prudul26A001403	3005	2789	1739	1909	2280	2323	0.0187613	5.50527	0.0703927	0.796647	1
Prudul26A001404	0	0	0	0	0	0	0	-4.68913	0	1	1
Prudul26A001405	3732	3531	2423	3499	3345	3481	-0.280494	6.04023	6.91205	0.0270358	0.390789
Prudul26A001406	25561	24569	14215	24928	25482	22401	-0.392408	8.80986	10.2426	0.0105993	0.355305
Prudul26A001409	479	515	262	194	282	340	0.431581	2.7245	6.73352	0.028606	0.390789
Prudul26A001410	0	0	0	0	0	0	0	-4.68913	0	1	1
Prudul26A001412	221	172	41	20	100	44	1.13768	0.884169	4.07474	0.0798241	0.49682
Prudul26A001413	0	2	0	0	0	0	2.57154	-4.46843	1.44976	0.266907	0.730015
Prudul26A001414	212	191	113	95	126	141	0.318493	1.50786	3.40127	0.0977022	0.529791
Prudul26A001415	235	247	166	241	244	230	-0.324229	2.1767	3.74117	0.0845654	0.506713
Prudul26A001416	1005	838	527	454	697	701	0.168849	3.75851	1.92785	0.197862	0.675622
Prudul26A001417	1897	1978	1061	1274	1236	1439	0.112119	4.8399	1.11878	0.317306	0.785149
Prudul26A001418	1	2	3	2	2	3	-0.323053	-3.62458	0.127965	0.728664	1
Prudul26A001419	0	0	0	0	2	0	-2.73697	-4.46615	1.72532	0.229587	0.70512
Prudul26A001421	76	68	86	75	62	99	-0.135616	0.669539	0.167587	0.691683	1
Prudul26A001422	2	0	0	0	0	0	2.55289	-4.46955	1.46954	0.263949	0.730015
Prudul26A001423	0	0	0	0	0	0	0	-4.68913	0	1	1
Prudul26A001425	2159	2260	986	1338	1314	1289	0.214066	4.89598	2.2375	0.168659	0.636004
Prudul26A001426	2	0	3	1	0	4	-0.0972658	-3.81028	0.00577978	0.941036	1
Prudul26A001428	8956	7540	3993	3264	5851	5404	0.29284	6.78598	3.73085	0.08661	0.510325
Prudul26A001429	0	0	0	0	0	0	0	-4.68913	0	1	1
Prudul26A001430	0	0	0	0	0	0	0	-4.68913	0	1	1
Prudul26A001431	0	0	0	0	0	0	0	-4.68913	0	1	1
Prudul26A001434	4070	3459	1866	1978	2634	2462	0.193065	5.71116	3.91064	0.0788506	0.495862
Prudul26A001435	67	51	34	16	36	45	0.476672	-0.264823	1.94348	0.196216	0.673725
Prudul26A001436	0	2	0	0	0	0	2.57154	-4.46843	1.44976	0.266907	0.730015
Prudul26A001437	10477	9583	5870	7933	9134	8583	-0.184764	7.38836	4.94132	0.0528388	0.443933
Prudul26A001440	2491	2202	1527	1633	2002	2081	-0.0563259	5.27795	0.516672	0.490213	0.905335
Prudul26A001441	7	6	4	3	0	6	0.704163	-3.02877	0.618296	0.451564	0.873633
Prudul26A001442	444	434	289	532	482	396	-0.474209	3.09852	6.77716	0.028212	0.390789
Prudul26A001443	326	272	166	147	168	226	0.30068	2.07181	3.17741	0.107794	0.5483
Prudul26A001445	7216	6436	4516	4741	5265	6529	-0.0388517	6.81754	0.161172	0.697295	1
Prudul26A001446	9	1	5	3	4	5	0.15815	-2.98749	0.0382852	0.849148	1
Prudul26A001447	643	571	495	485	550	654	-0.127646	3.48786	0.733849	0.41351	0.840783
Prudul26A001448	1926	1943	1475	2094	1952	2454	-0.44397	5.29618	11.1762	0.00847576	0.342217
Prudul26A001449	173	180	124	132	185	178	-0.214604	1.68258	1.53281	0.246515	0.723832
Prudul26A001450	641	555	382	343	429	526	0.106547	3.21954	0.678673	0.430993	0.854844
Prudul26A001451	6	11	6	0	11	7	0.22741	-2.54868	0.0679973	0.800049	1
Prudul26A001452	6	0	0	6	2	0	-0.699029	-3.5738	0.243121	0.633578	1
Prudul26A001453	108	93	115	126	106	155	-0.399028	1.25794	1.79259	0.212921	0.692735
Prudul26A001454	203	179	204	259	210	280	-0.47439	2.17824	3.29539	0.102484	0.5394
Prudul26A001456	199	201	121	137	164	163	-0.0223144	1.69027	0.0197688	0.891231	1
Prudul26A001457	0	0	0	0	0	0	0	-4.68913	0	1	1
Prudul26A001459	87	115	94	116	118	118	-0.38451	1.13273	2.25179	0.167152	0.634693
Prudul26A001460	2	4	1	0	0	1	2.25354	-3.95632	3.0514	0.114063	0.555769
Prudul26A001463	1608	1546	1224	1477	1655	1753	-0.312773	4.93654	7.35302	0.0235907	0.382473
Prudul26A001464	1217	1251	401	830	612	508	0.25709	3.92985	0.625549	0.455427	0.877404
Prudul26A001465	3424	3168	1815	1895	2328	2465	0.129268	5.59728	2.87461	0.123671	0.572039
Prudul26A001466	2	2	1	1	6	1	-0.811132	-3.62983	0.676312	0.431768	0.855469
Prudul26A001467	953	763	566	544	635	734	0.0768109	3.76756	0.472181	0.509026	0.920664
Prudul26A001468	52	28	14	8	5	18	1.34383	-1.21286	6.72224	0.028709	0.390789
Prudul26A001469	37	24	19	22	25	26	-0.0623528	-0.90673	0.0382663	0.849185	1
Prudul26A001470	4018	3666	2195	2394	2943	3047	0.0401597	5.87801	0.314969	0.588126	0.984378
Prudul26A001471	1528	1532	934	1025	1262	1256	-0.0136766	4.61098	0.0279283	0.870913	1
Prudul26A001472	1668	1726	1300	1255	1405	1741	-0.0568376	4.90037	0.201286	0.664121	1
Prudul26A001473	27	25	21	6	16	29	0.396035	-1.18953	0.668056	0.434496	0.858333
Prudul26A001475	213	298	217	393	296	282	-0.58104	2.52451	4.70529	0.059008	0.458416
Prudul26A001477	2677	2463	1580	1569	1727	2101	0.129637	5.29005	2.20906	0.170823	0.638956
Prudul26A001478	4207	4348	3300	6096	4980	5573	-0.661519	6.57733	15.7436	0.00386919	0.275007
Prudul26A001479	0	0	0	0	0	0	0	-4.68913	0	1	1
Prudul26A001480	0	0	0	0	0	0	0	-4.68913	0	1	1
Prudul26A001482	2294	2101	1432	1880	1967	1836	-0.154519	5.23564	2.36294	0.158076	0.620012
Prudul26A001486	2814	2368	1612	1506	1935	2126	0.106122	5.31712	1.52642	0.24743	0.724632
Prudul26A001487	15	22	18	28	22	27	-0.629451	-1.07878	2.54786	0.144355	0.602723
Prudul26A001488	4981	4728	2950	3255	4035	4055	-0.0292619	6.27992	0.171523	0.688302	1
Prudul26A001489	501	479	222	301	339	300	0.119838	2.78014	0.569471	0.469445	0.88882
Prudul26A001490	95	87	44	55	67	58	0.107023	0.422278	0.214691	0.653939	1
Prudul26A001491	0	0	0	0	0	0	0	-4.68913	0	1	1
Prudul26A001493	0	0	0	0	0	0	0	-4.68913	0	1	1
Prudul26A001495	8022	7493	5578	8122	8186	9295	-0.449625	7.26945	17.2589	0.00238134	0.224292
Prudul26A001496	23	12	22	22	6	24	-0.000586573	-1.33286	1.39676e-06	0.999082	1
Prudul26A001498	1706	1663	1012	1344	1241	1431	-0.0760167	4.77308	0.502678	0.495992	0.910846
Prudul26A001500	602	550	373	486	567	611	-0.306322	3.38547	8.14684	0.0186516	0.373083
[truncated: 25,818 more rows]

## Sheet: S2_Garnem
GeneID	LAUGNR1	LAUGNR2	LAUGNR3	ISAGNR1	ISAGNR2	ISAGNR3	logFC	logCPM	F	PValue	FDR
[truncated: 27,041 more rows]
